# Supplementary material for: Adeno-associated virus capsid assembly is divergent and stochastic
Source: Nat Commun. 2021 Mar 12;12:1642. doi: 10.1038/s41467-021-21935-5 (PMC7955066; doi:10.1038/s41467-021-21935-5)
Supplement: Supplementary file 4 — Supplementary Software [file 41467_2021_21935_MOESM4_ESM.zip]

Archive with 4 entries (4 files):
- AAV8_1.txt
- Example_final.html
- Example_final.ipynb
- README.txt
