# Supplementary material for: Adeno-associated virus capsid assembly is divergent and stochastic
Source: Nat Commun. 2021 Mar 12;12:1642. doi: 10.1038/s41467-021-21935-5 (PMC7955066; doi:10.1038/s41467-021-21935-5)
Supplement: Supplementary file 4 — Supplementary Software [file 41467_2021_21935_MOESM4_ESM.zip › AAV8_1.txt]

19003.593556	10.540851
19008.564688	1.814742
19013.537770	3.392835
19018.512804	16.323103
19023.489791	39.818344
19028.468732	61.382839
19033.449628	71.697807
19038.432480	58.117069
19043.417289	38.365242
19048.404056	24.083046
19053.392782	22.356913
19059.386158	31.015450
19064.378805	42.847515
19069.373415	50.514797
19074.369987	39.704018
19079.368523	16.769094
19084.369025	0.000000
19088.368801	0.000000
19093.373236	0.000000
19098.379639	0.000000
19103.388012	10.849249
19108.398355	29.038881
19113.410670	45.918663
19118.424956	49.137150
19123.441217	37.390747
19128.459451	24.838192
19133.479662	7.308186
19138.501848	0.000000
19143.526012	0.000000
19148.552156	0.000000
19153.580278	0.000000
19158.610382	0.000000
19163.642467	0.493574
19168.676535	8.701759
19173.712587	20.594215
19178.750624	32.859505
19183.790647	30.892275
19188.832656	15.922867
19193.876654	2.587383
19198.922640	0.000000
19203.970617	0.995774
19209.020585	17.143833
19214.072546	33.329830
19219.126499	47.278099
19224.182447	34.377159
19229.240390	32.797974
19234.190304	40.444366
19239.252241	45.453445
19244.316176	43.056999
19249.382111	22.015064
19254.450047	7.883639
19259.519984	1.307351
19264.701949	0.000000
19269.775893	0.000000
19274.851841	0.000000
19279.929796	0.000000
19285.009757	3.755332
19290.091726	27.594992
19295.175705	45.421436
19300.261693	58.233067
19305.349693	48.298409
19310.439705	42.009674
19315.531730	37.660633
19320.625770	25.869333
19325.721825	9.722598
19330.819897	1.322648
19335.919985	0.000000
19341.022093	3.858417
19346.126220	8.001827
19351.232368	16.246908
19356.340538	25.796061
19361.450731	27.550684
19366.562947	9.341016
19371.677189	1.259938
19376.793456	0.000000
19381.911751	0.000000
19387.032074	0.000000
19392.154427	0.000000
19397.278809	3.372032
19402.405224	19.365391
19407.533671	48.358585
19412.664151	72.859451
19417.796666	87.491829
19422.931217	77.582184
19428.067804	68.156013
19433.206430	61.900764
19438.347094	46.684086
19443.489799	23.941017
19448.634544	8.251574
19453.781332	6.053100
19458.930163	14.698016
19464.081038	24.037197
19469.233959	26.117403
19474.388927	8.688895
19479.545942	0.942855
19479.545952	0.000000
19484.299310	0.000000
19489.462475	0.000000
19494.627691	0.000000
19499.794961	3.350988
19504.964284	20.149670
19510.135663	38.699585
19515.309099	57.983704
19520.484591	49.629189
19525.662142	29.821634
19530.841753	20.007547
19538.754608	32.589577
19543.938342	49.597664
19549.124138	57.749523
19554.311998	42.969845
19559.501923	25.841770
19564.693914	15.350884
19572.723597	20.992977
19577.919724	30.308674
19583.117920	31.644827
19588.318187	25.549755
19593.520526	15.291278
19598.724937	3.475340
19603.931422	4.853601
19609.139982	16.702297
19614.350618	30.706537
19619.563331	36.859997
19624.778123	26.357090
19629.994994	17.809101
19631.520756	25.547216
19636.741789	53.560280
19641.964905	81.659531
19647.190104	90.156303
19652.417389	72.019341
19657.646759	47.077633
19662.878217	21.791260
19668.111763	0.103989
19677.040586	0.000000
19682.278311	0.000000
19687.518129	0.000000
19692.760038	0.000000
19698.004042	3.494540
19703.250141	14.235085
19708.498335	27.116341
19713.748627	30.092037
19719.001017	21.295734
19724.255507	2.262792
19726.496731	15.642804
19731.755423	25.651543
19737.016217	36.094280
19742.279115	36.307808
19747.544119	29.941828
19752.811228	26.398964
19761.095809	27.472218
19766.367134	27.767742
19771.640568	22.804722
19776.916113	1.873803
19782.193769	21.346800
19787.473539	42.212955
19792.755423	65.660721
19798.039421	69.665451
19803.325536	40.856110
19808.613768	9.166786
19813.904119	0.000000
19817.706903	0.000000
19823.001494	0.000000
19828.298208	0.000000
19833.597044	0.000000
19838.898004	6.971817
19844.201090	25.020256
19849.506302	48.054157
19854.813642	76.840088
19860.123110	91.611687
19865.434708	79.775459
19870.748438	55.380150
19876.064299	28.837702
19881.382294	24.334169
19888.173372	39.548134
19893.495637	48.876938
19898.820038	48.559921
19904.146577	42.932117
19909.475256	39.527470
19914.806074	33.627483
19920.139034	17.530916
19925.474136	0.000000
19927.188543	0.000000
19932.527934	0.000000
19937.869470	0.000000
19943.213153	1.326601
19948.558985	18.421118
19953.906966	36.539021
19959.257097	56.327377
19964.609380	51.645824
19969.963816	40.958214
19975.320406	27.031857
19980.679150	7.945735
19986.040052	5.894615
19995.044683	9.174924
20000.409900	27.502764
20005.777277	41.308765
20011.146815	44.116550
20016.518514	25.241005
20021.892377	2.390565
20027.268404	0.000000
20032.646597	0.000000
20038.026956	0.000000
20043.409484	0.000000
20048.794180	0.000000
20054.181047	0.000000
20059.570085	2.723430
20064.961296	24.086784
20070.354680	54.547291
20075.750239	78.727890
20081.147974	83.125748
20086.547887	73.136551
20091.949977	66.738266
20097.354248	63.902512
20102.760699	60.947407
20108.169332	53.293427
20113.580148	39.825729
20120.727789	43.525982
20126.142975	65.232674
20131.560347	92.131813
20136.979907	109.947220
20142.401656	102.376022
20147.825595	67.158607
20153.251726	36.434330
20158.680049	14.273108
20164.110565	7.633131
20167.808634	21.307392
20173.243541	50.123367
20178.680646	79.324081
20184.119949	77.479683
20189.561452	54.184021
20195.005155	27.557209
20200.451061	0.000000
20205.899169	5.469685
20211.349482	23.733601
20216.802000	29.777700
20222.256725	37.728081
20227.713658	46.429840
20233.172801	34.838226
20238.634153	17.825401
20244.097717	6.298217
20249.563493	10.094674
20255.031484	27.071383
20260.501689	44.514397
20265.974111	51.513447
20271.448751	33.021839
20276.925609	1.389019
20282.518910	25.144615
20288.000209	40.026749
20293.483730	43.097103
20298.969475	34.239967
20304.457444	32.029842
20309.941537	53.342339
20315.433959	81.291901
20320.928609	99.544113
20326.425490	102.028770
20331.924600	93.835175
20337.425943	82.652771
20342.929519	56.628685
20348.435329	35.726612
20353.943374	19.759596
20357.771045	22.103636
20363.283566	60.368355
20368.798325	110.189354
20374.315325	155.877808
20379.834566	136.820358
20385.356051	90.806145
20390.879779	52.490391
20396.405752	37.981083
20403.098805	44.795734
20408.629273	72.047249
20414.161989	106.151291
20419.696956	127.402184
20425.234173	109.377815
20430.773644	68.525551
20436.315368	35.965240
20441.859347	22.221571
20447.815237	22.817120
20453.363730	32.760628
20458.914481	52.411316
20464.467493	60.724941
20470.022765	66.850639
20475.580300	71.574547
20481.140099	76.260330
20486.702162	83.665474
20492.266491	86.234245
20497.833088	59.601345
20503.401953	34.344406
20508.973087	26.785042
20514.546492	45.954063
20520.122170	91.864784
20525.700122	140.273254
20531.280348	161.028854
20536.862850	123.255524
20542.447629	79.153763
20548.034686	41.039486
20553.624023	26.564108
20559.307600	26.680151
20564.901500	37.342392
20570.497683	55.327740
20576.096151	83.208534
20581.696905	111.068779
20587.299946	129.888763
20592.905275	130.720169
20598.512894	97.998810
20604.122803	63.757534
20609.735005	26.183619
20615.349500	6.926515
20620.874329	0.000000
20626.493414	0.000000
20632.114797	6.133361
20637.738477	8.282754
20643.364458	29.641333
20648.992739	56.172390
20654.623322	67.673126
20660.256208	62.535732
20665.891400	53.033813
20671.528896	51.446907
20677.168700	83.187340
20682.810812	135.584641
20688.455234	185.143219
20694.101967	167.624603
20699.751012	105.407722
20705.402371	44.890259
20711.056044	12.028753
20716.712033	20.544327
20722.370339	56.392891
20728.030964	94.243256
20733.693908	109.775620
20739.359174	95.272461
20745.026761	83.915741
20750.696673	78.812004
20756.368909	76.036873
20762.043471	53.887127
20767.720360	35.506432
20779.771254	41.476284
20785.452802	67.375641
20791.136681	95.521790
20796.822893	90.699936
20802.511438	61.638081
20808.202319	36.173000
20813.895535	28.544893
20814.457993	41.328484
20820.155886	70.884895
20825.856119	97.098366
20831.558694	110.930229
20837.263611	87.656967
20842.970872	56.480404
20848.680479	28.663780
20854.392432	23.370092
20860.183111	60.822380
20865.899761	114.668633
20871.618761	162.007416
20877.340113	145.907394
20883.063818	97.213501
20888.789878	50.241123
20894.518293	38.891689
20898.925683	50.708675
20904.658812	70.170715
20910.394302	71.126701
20916.132152	47.504204
20921.872364	18.702166
20927.614939	14.188416
20933.359865	40.315720
20939.107171	69.105705
20944.856844	66.533928
20950.608886	48.295624
20956.363298	34.329510
20962.120065	45.017521
20967.879220	88.795494
20973.640749	135.790924
20979.404653	152.653809
20985.170933	115.676315
20990.939591	72.363449
20996.710627	22.937347
21002.484044	0.000000
21008.259824	0.000000
21014.038005	33.403557
21019.818571	77.114479
21025.601522	98.711807
21031.386860	71.488670
21037.174586	44.884064
21042.964702	36.883354
21048.757193	51.612175
21054.552091	66.792160
21060.349383	82.744591
21066.149069	76.711517
21071.951152	52.113590
21077.755632	28.096083
21083.562511	14.084256
21089.371789	7.927511
21095.183449	20.534092
21100.997531	68.324089
21106.814018	123.319923
21112.632910	133.055939
21118.454208	95.573410
21124.277914	54.161419
21130.104030	30.789270
21135.932538	46.846451
21141.763476	143.416367
21147.596828	256.781311
21153.432594	338.872864
21159.270776	277.109100
21165.111375	173.471329
21170.954393	59.415363
21176.799831	46.176609
21182.647674	132.074249
21188.497955	236.413742
21194.350661	262.686462
21200.205792	161.421936
21206.063349	54.795551
21211.923335	0.000000
21217.785732	31.726509
21223.650577	122.077614
21229.517855	200.744583
21235.387566	223.282990
21241.259711	169.538544
21247.134292	106.535698
21253.011311	71.730957
21258.890752	93.852203
21264.772649	173.582092
21270.656988	269.818817
21276.543770	292.205780
21282.432996	209.085648
21288.324668	108.549713
21294.218786	37.325897
21300.115335	52.437294
21306.014351	171.768036
21311.915818	314.261475
21317.819737	392.154327
21323.726110	278.214050
21329.634938	148.624420
21335.546222	35.414604
21341.459964	32.458702
21347.376147	148.854782
21353.294808	298.151154
21359.215931	432.604553
21365.139518	337.445709
21371.065568	190.712570
21376.994085	37.987465
21382.925069	0.000000
21388.858503	98.098175
21394.794426	257.734833
21400.732820	419.302917
21406.673687	435.552429
21412.617028	304.269775
21418.562844	171.466904
21424.511137	122.552200
21430.461893	216.830399
21436.415144	367.411621
21442.370876	441.650940
21448.329091	336.850250
21454.289789	176.098206
21460.252972	41.580616
21466.218624	51.790421
21472.186782	248.707611
21478.157429	497.934875
21484.130567	699.757507
21490.106197	556.824219
21496.084320	330.086273
21502.064938	94.252922
21508.048052	33.040352
21514.033646	187.222504
21520.021757	464.729614
21526.012368	774.654541
21532.005481	778.847839
21538.001097	503.041687
21543.999218	250.490295
21549.999845	131.977921
21556.002962	254.917236
21562.008605	508.803558
21568.016758	784.180298
21574.027422	740.841431
21580.040600	447.512360
21586.056292	168.800949
21592.074500	26.119337
21598.095206	107.317192
21604.118450	364.285828
21610.144213	634.044128
21616.172498	715.674011
21622.203305	465.457916
21628.236637	221.548843
21634.272494	73.075829
21640.310860	126.466301
21646.351773	394.760559
21652.395216	690.507019
21658.441189	880.121277
21664.489696	688.262634
21670.540736	409.442047
21676.594312	169.822128
21682.650425	169.723480
21688.709059	438.942719
21694.770250	773.832703
21700.833982	995.065125
21706.900257	700.864990
21712.969076	360.317749
21719.040440	54.132927
21725.114351	42.315907
21731.190792	310.420319
21737.269801	648.800476
21743.351361	987.517700
21749.435474	866.501282
21755.522140	543.270569
21761.611362	237.346222
21767.703141	127.121613
21773.797460	271.489716
21779.894357	579.046753
21785.993815	904.396240
21792.095836	870.293884
21798.200421	544.185242
21804.307571	226.983185
21810.417288	106.621231
21816.529555	276.435577
21822.644410	656.143921
21828.761836	1060.645020
21834.881835	1106.043823
21841.004408	712.835205
21847.129557	337.984436
21853.257282	90.979652
21859.387568	174.749222
21865.520452	555.049377
21871.655917	956.815857
21877.793965	1064.989624
21883.934597	687.721069
21890.077815	312.927368
21896.223620	93.855598
21902.371995	208.604965
21908.522978	634.979553
21914.676553	1068.962524
21920.832721	1362.005981
21926.991484	988.481384
21933.152842	558.932251
21939.316797	173.329346
21945.483352	157.406479
21951.652488	523.075989
21957.824244	972.325317
21963.998603	1350.034912
21970.175567	1036.873779
21976.355137	600.368652
21982.537315	206.508728
21988.722102	157.069839
21994.909480	436.038605
22001.099489	886.107788
22007.292112	1393.462646
22013.487349	1293.214111
22019.685203	764.364014
22025.885675	279.340912
22032.088766	67.430801
22038.294458	207.441589
22044.502792	697.320984
22050.713750	1178.008789
22056.927333	1430.161255
22063.143543	1004.340515
22069.362381	563.879089
22075.583848	197.310715
22081.807947	177.731628
22088.034660	537.345459
22094.264025	1000.974609
22100.496026	1344.489258
22106.730665	1020.894104
22112.967941	555.078308
22119.207858	169.187164
22125.450399	198.399750
22131.695600	656.985352
22137.943446	1181.061279
22144.193938	1611.962524
22150.447078	1222.098145
22156.702866	698.803406
22162.961306	187.702591
22169.222397	73.281036
22175.486122	323.745209
22181.752522	810.762573
22188.021578	1348.533447
22194.293292	1350.760376
22200.567666	830.793213
22206.844701	346.667206
22213.124399	120.703224
22219.406741	323.419312
22225.691768	864.375183
22231.979462	1433.264282
22238.269825	1565.710815
22244.562858	1037.348755
22250.858562	533.152893
22257.156939	214.959549
22263.457973	303.772430
22269.761701	763.154480
22276.068107	1278.590454
22282.377191	1554.093872
22288.688957	1041.473267
22295.003405	483.669067
22301.320536	40.759983
22307.640334	75.501991
22313.962837	577.540771
22320.288029	1172.433594
22326.615911	1779.766602
22332.946484	1515.353638
22339.279750	926.374573
22345.615710	375.407593
22351.954366	176.095428
22358.295700	377.084412
22364.639753	859.232422
22370.986506	1368.415405
22377.335961	1358.516846
22383.688120	809.397705
22390.042984	314.346008
22396.400554	106.431641
22402.760814	294.437347
22409.123802	770.128296
22415.489502	1257.899170
22421.857914	1450.109863
22428.229041	939.111145
22434.602883	463.066162
22440.979444	99.303085
22447.358723	93.731285
22453.740702	466.026367
22460.125424	923.492554
22466.512869	1374.234741
22472.903040	1129.503784
22479.295937	678.943542
22485.691562	280.997498
22492.089918	229.675735
22498.490986	527.830933
22504.894805	968.882385
22511.301359	1430.027832
22517.710649	1264.702271
22524.122677	726.605530
22530.537444	225.324860
22536.954951	0.000000
22543.375181	89.764305
22549.798175	529.782837
22556.223914	976.426270
22562.652400	1220.896240
22569.083635	821.006226
22575.517619	402.030151
22581.954356	128.934357
22588.393826	196.892822
22594.836070	599.512024
22601.281071	1037.781006
22607.728830	1466.647827
22614.179349	1174.214844
22620.632628	680.659180
22627.088670	206.380554
22633.547477	69.688881
22640.009029	213.451218
22646.473368	575.878845
22652.940477	936.406189
22659.410356	983.547852
22665.883008	654.819275
22672.358433	340.598541
22678.836634	198.858505
22685.317592	279.549164
22691.801348	595.322998
22698.287884	931.111694
22704.777201	1112.438477
22711.269302	746.488464
22717.764188	360.741943
22724.261860	37.163212
22730.762321	36.390774
22737.265551	311.230713
22743.771592	632.990723
22750.280427	911.612854
22756.792055	712.925598
22763.306480	372.931641
22769.823702	110.206398
22776.343723	97.914108
22782.866525	246.471054
22789.392150	542.302551
22795.920579	870.897766
22802.451813	999.220886
22808.985855	747.717041
22815.522706	458.256866
22822.062367	264.476166
22828.604821	274.669067
22835.150108	544.314697
22841.698210	885.724060
22848.249129	1172.448730
22854.802867	886.569397
22861.359425	479.344818
22867.918805	65.502022
22874.481008	0.000000
22881.046015	8.426979
22887.613870	273.419495
22894.184553	525.740295
22900.758066	615.788635
22907.334411	428.364166
22913.913589	238.970230
22920.495602	186.794601
22927.080431	295.717804
22933.668118	565.565613
22940.258645	832.032593
22946.852013	998.478577
22953.448224	772.162781
22960.047280	463.662537
22966.649181	181.717072
22973.253931	126.928894
22979.861511	232.383667
22986.471962	384.227844
22993.085265	420.497131
22999.701422	266.647095
23006.320436	69.317650
23012.942307	0.000000
23019.567016	85.227570
23026.194607	212.846329
23032.825062	330.450226
23039.458380	432.344391
23046.094564	426.076996
23052.733613	438.122070
23059.375534	336.962738
23066.020326	209.669571
23072.667991	147.819366
23079.318512	296.420929
23085.971927	527.513428
23092.628219	693.236450
23099.287390	531.023865
23105.949442	297.210205
23112.614377	122.019173
23119.282177	171.804428
23125.952882	419.260651
23132.626474	630.654419
23139.302955	743.970276
23145.982327	574.307312
23152.664592	342.220459
23159.349751	138.760864
23166.037806	115.085464
23172.728739	177.575836
23179.422590	265.751953
23186.119342	294.408417
23192.818997	206.729996
23199.521556	100.212837
23206.227021	82.947540
23212.935376	169.186386
23219.646657	247.988129
23226.360850	280.138184
23233.077955	259.902252
23239.797968	260.524353
23246.520903	268.885803
23253.246757	237.411499
23259.975529	159.104401
23266.707223	141.484344
23273.441820	216.099411
23280.179361	330.017853
23286.919828	429.770325
23293.663223	427.097046
23300.409547	379.963623
23307.158803	250.679581
23313.910992	146.985794
23320.666115	52.828854
23327.424174	20.739180
23334.185145	80.518982
23340.949082	208.046768
23347.715961	330.522522
23354.485782	392.919739
23361.258549	330.293518
23368.034262	255.284805
23374.812924	181.775284
23381.594535	118.393402
23388.379098	67.503914
23395.166614	36.464645
23401.957065	47.448483
23408.750493	46.771694
23415.546880	30.512484
23422.346208	43.067318
23429.148518	100.728874
23435.953790	196.452332
23442.762029	306.703430
23449.573234	339.821594
23456.387409	328.349396
23463.204553	289.062714
23470.024671	204.182617
23476.847762	154.413498
23483.673829	146.970291
23490.502850	204.929047
23497.334873	370.392883
23504.169878	563.094360
23511.007866	657.971497
23517.848838	491.718994
23524.692796	300.344788
23531.539742	123.730530
23538.389678	75.893616
23545.242583	140.991425
23552.098503	272.913300
23558.957419	390.130646
23565.819330	393.984192
23572.684241	286.051666
23579.552151	181.631470
23586.423063	145.291885
23593.296958	182.952469
23600.173880	278.903351
23607.053808	376.579620
23613.936745	400.182831
23620.822693	339.160034
23627.711653	214.621826
23634.603628	109.308029
23641.498618	46.532749
23648.396626	0.000000
23655.297616	0.000000
23662.201665	0.000000
23669.108736	0.000000
23676.018833	0.000000
23682.931955	100.548401
23689.848106	232.572464
23696.767287	370.198181
23703.689500	410.079651
23710.614747	320.856140
23717.543028	219.250488
23724.474347	134.952362
23731.408705	110.386574
23738.346073	128.585846
23745.286513	155.231979
23752.229998	182.285614
23759.176530	239.747864
23766.126108	309.274750
23773.078737	366.241394
23780.034417	372.036621
23786.993150	250.552887
23793.954937	136.215988
23800.919782	21.735062
23807.887685	0.000000
23816.165200	0.000000
23823.139225	0.000000
23830.116315	0.000000
23837.096470	0.000000
23844.079692	10.084179
23851.065984	65.472939
23858.055347	155.348541
23865.047782	245.301834
23872.043293	295.736298
23879.041880	317.090668
23886.043545	284.466919
23893.048290	203.653488
23900.056117	143.380753
23907.067028	125.331917
23912.774414	211.169479
23919.791497	255.282974
23926.811670	167.475723
23933.834934	71.239517
23940.861290	0.000000
23947.890716	0.000000
23954.923264	33.381691
23961.958909	134.923370
23968.997655	242.983047
23976.039502	332.738281
23983.084453	316.343536
23990.132510	199.494705
23997.183674	93.271622
24004.237947	0.000000
24011.295306	0.000000
24018.355803	0.000000
24025.419414	128.995956
24032.486142	253.769455
24039.555989	337.718964
24046.628955	276.812439
24053.705044	178.070602
24060.784256	62.677086
24067.866579	88.467255
24074.952044	204.647217
24082.040639	171.369080
24089.132365	98.811043
24096.227224	25.577972
24103.325218	4.720398
24110.426328	74.297241
24117.530597	170.278442
24124.638007	245.498413
24131.748559	188.917877
24138.862255	98.883820
24145.979096	1.403080
24153.099059	0.000000
24160.222198	0.000000
24167.348489	0.000000
24174.477933	46.830589
24181.610533	131.978226
24188.746290	199.250534
24195.885206	186.234390
24203.027282	116.512886
24210.172522	45.046051
24217.320925	0.000000
24224.472454	0.000000
24231.627192	0.000000
24238.785101	0.000000
24245.946182	0.000000
24253.110437	0.000000
24260.277868	0.000000
24267.448476	0.000000
24274.622264	0.000000
24281.799234	0.000000
24288.979387	0.000000
24296.162725	0.000000
24303.349250	0.000000
24310.538964	0.000000
24317.731869	0.000000
24324.927934	0.000000
24332.127226	0.000000
24339.329715	0.000000
24346.535402	0.000000
24353.744290	0.000000
24360.956380	0.000000
24368.171674	0.000000
24375.390174	0.000000
24382.611882	0.000000
24389.836800	0.000000
24397.064930	0.000000
24404.296197	0.000000
24411.530756	0.000000
24418.768532	0.000000
24426.009528	0.000000
24498.596969	0.000000
24505.873504	0.000000
24513.153281	0.000000
24520.436302	0.000000
24527.722570	0.000000
24535.012086	17.528364
24542.304852	123.117386
24549.600870	238.351761
24556.900142	290.940521
24564.202670	202.162796
24571.508455	108.132484
24578.817501	3.015122
24586.129762	0.000000
24593.445332	0.000000
24600.764169	0.000000
24608.086272	0.000000
24615.411646	0.000000
24622.740290	0.000000
24630.072208	0.000000
24637.407402	0.000000
24644.745872	0.000000
24652.087622	66.770988
24659.432653	141.160751
24666.780967	186.885498
24674.132566	134.685989
24681.487452	69.739647
24688.845628	10.805655
24696.207072	0.000000
24703.571831	11.971025
24710.939885	44.926987
24718.311236	66.553459
24725.685886	46.869377
24733.063836	0.000000
24740.444956	0.000000
24747.829514	0.000000
24755.217379	0.000000
24762.608552	0.000000
24978.400783	0.000000
24985.892142	0.000000
24993.386872	0.000000
25000.884975	0.000000
25008.386452	9.047442
25015.891306	67.981102
25023.399538	135.630692
25030.911152	199.424759
25038.426148	231.196701
25045.944529	207.452484
25053.466297	123.431686
25060.991453	29.696981
25068.520001	0.000000
25076.051910	0.000000
25083.587245	0.000000
25091.125978	0.000000
25098.668110	0.000000
25106.213642	19.415575
25113.762578	46.734119
25121.314920	38.686199
25128.870668	21.510017
25137.124800	52.219955
25144.687369	65.907234
25152.253351	66.496689
25159.822749	64.436653
25167.395565	35.734165
25174.971800	0.000000
25181.856439	0.000000
25189.439520	0.000000
25197.026026	0.000000
25204.615960	0.000000
25212.209324	22.386505
25219.806120	63.108818
25227.406350	50.699715
25235.010016	11.798884
25242.617099	0.000000
25250.227644	0.000000
25257.841631	0.128454
25265.459062	18.300304
25273.079940	27.600485
25280.704266	16.328012
25288.332043	1.787668
25288.332053	0.000000
25294.598045	0.000000
25302.236187	0.000000
25309.877787	0.000000
25332.823363	0.000000
25340.478820	0.000000
25348.137746	0.000000
25355.800144	0.000000
25363.466016	6.299256
25371.135364	50.849232
25378.808189	97.389526
25386.484494	134.615021
25394.164281	106.385712
25401.847553	55.739273
25409.534310	8.330265
25426.224374	0.000000
25433.918110	0.000000
25441.615340	0.000000
25449.316063	0.000000
25457.020284	0.000000
25464.728004	0.000000
25472.439224	0.000000
25480.153948	30.380610
25487.872177	71.016014
25495.593914	106.938499
25503.319160	107.233955
25511.047917	70.693542
25518.780189	41.709896
25526.515976	22.408501
25534.255282	10.136476
25541.998072	0.000000
25549.744420	5.319865
25557.494293	18.735376
25565.247692	33.746349
25573.004620	42.453205
25580.765078	51.013172
25588.529070	54.106468
25596.296597	38.197311
25604.067662	25.097923
25611.842265	19.986616
25612.616804	27.606722
25620.398493	48.019463
25628.183728	45.901634
25635.972511	3.733597
25650.768416	32.459591
25658.564302	55.536209
25666.363743	86.506165
25674.166740	94.197838
25681.973296	58.994148
25689.783413	25.663988
25697.597093	12.521125
25705.414317	36.041668
25713.235130	77.366096
25721.059513	116.864120
25728.887468	114.646980
25736.718997	66.979668
25744.554102	19.980339
25752.392785	0.000000
25760.235026	20.557541
25768.080873	67.574036
25775.930305	104.999443
25783.783324	120.236847
25791.639932	75.623199
25799.500132	49.658699
25807.363910	51.656151
25815.231300	57.389492
25823.102287	57.580070
25830.976875	40.616959
25838.855066	32.504974
25842.180043	40.527950
25850.065445	66.396034
25857.954456	100.545441
25865.847079	139.608582
25873.743315	144.375122
25881.643166	101.037598
25889.546636	54.631020
25897.453725	21.865057
25905.364437	12.068483
25910.830873	18.428459
25918.748836	37.831257
25926.670428	66.274612
25934.595652	98.354858
25942.524508	95.503593
25950.457001	76.124550
25958.393131	55.406200
25966.332901	46.240284
25981.280965	49.750381
25989.228023	45.044788
25997.178727	20.863997
26005.133080	8.966287
26013.091064	14.700851
26021.052722	32.463715
26029.018035	45.109093
26036.987007	9.845618
26044.592530	4.098635
26052.568823	51.835178
26060.548782	74.416222
26068.532407	72.595551
26076.519702	51.188446
26084.510668	28.401815
26092.702706	37.017632
26100.701022	51.423157
26108.703015	46.178333
26116.708689	9.441359
26124.887706	27.854042
26132.900748	77.972649
26140.917477	117.377129
26148.937895	141.472534
26156.962005	103.072868
26164.989810	56.505711
26173.021310	15.665476
26181.056509	14.724252
26189.095384	45.775326
26197.137987	85.573921
26205.184295	120.219902
26213.234311	99.423904
26221.288036	88.529900
26235.285049	91.034470
26243.346201	98.017769
26251.411070	96.489655
26259.479658	61.632156
26267.551968	33.733967
26275.628001	22.793509
26279.274640	37.259037
26287.358127	67.062004
26295.445345	99.968758
26303.536295	97.069260
26311.630980	62.349613
26319.729403	31.157164
26327.831566	27.754484
26334.430952	55.236645
26342.540601	92.654144
26350.653996	131.022125
26358.771140	134.130875
26366.892035	113.941429
26375.016684	73.448784
26383.145089	39.712337
26391.277252	15.668983
26399.413175	9.115440
26407.552832	25.920492
26415.696283	52.482231
26423.843502	73.605614
26431.994490	60.441387
26440.149251	38.675079
26448.307786	8.454242
26456.413171	0.000000
26464.579262	0.797443
26472.749134	22.628119
26480.922790	37.182415
26489.100231	47.456909
26497.281462	51.991852
26505.466483	52.626335
26513.655297	52.580872
26521.847906	46.709908
26530.044314	34.093555
26538.244521	27.250992
26551.721167	38.966515
26559.928982	67.780151
26568.140604	100.182396
26576.356035	98.370689
26584.575279	57.287964
26592.798336	21.624281
26601.025211	0.000000
26603.853243	0.000000
26612.087758	0.000000
26620.326096	9.096847
26628.568261	26.558569
26636.814253	54.036526
26645.064077	88.972878
26653.317734	130.913712
26661.575226	139.611679
26669.836556	135.229538
26678.101727	118.021187
26686.370740	80.040878
26694.643599	46.944954
26702.920305	27.948759
26711.200860	3.405874
26719.740194	0.000000
26728.028457	0.000000
26736.320577	0.000000
26744.616556	0.000000
26752.916397	0.000000
26761.220102	0.000000
26769.527673	0.000000
26777.839114	0.000000
26786.154426	0.000000
26794.473612	0.000000
26802.796674	0.000000
26811.123615	0.000000
26819.454437	0.000000
26823.513960	0.000000
26831.852551	0.000000
26840.195030	0.000000
26848.541400	0.000000
26856.891664	9.996210
26865.245822	19.458029
26873.603879	36.356262
26881.965836	44.026772
26890.331696	36.793365
26898.701461	24.313980
26907.075134	6.564231
26919.659708	9.338284
26928.041204	37.103489
26936.426614	57.499062
26944.815942	62.260010
26953.209190	39.804100
26961.606360	16.992699
26970.007455	3.545014
26978.412455	12.197243
26986.821407	38.691845
26995.234291	62.327621
27003.651109	35.013004
27012.071864	0.000000
27030.388391	40.538387
27038.817027	78.358803
27047.249608	103.363121
27055.686136	78.048065
27064.126614	45.298187
27072.571043	23.628212
27073.406962	35.865875
27081.859302	65.658463
27090.315601	95.698952
27098.775861	86.899948
27107.240086	58.560291
27115.708278	33.388756
27124.180438	23.430660
27133.872688	31.431053
27142.352794	50.537701
27150.836877	71.843933
27159.324939	79.212814
27167.816982	57.397270
27176.313009	30.090975
27184.813022	10.932034
27197.136933	0.000000
27205.644927	0.000000
27214.156915	0.000000
27222.672900	0.000000
27231.192883	0.000000
27239.716868	26.286049
27248.244857	61.549099
27256.776852	96.653748
27265.312857	123.700142
27273.852873	117.052376
27282.396903	73.844849
27290.944949	31.861668
27299.497015	8.874498
27299.497025	0.000000
27307.995548	0.000000
27316.559686	0.000000
27325.127853	7.907217
27333.700051	14.403420
27342.276284	34.523472
27350.856554	65.855591
27359.440863	98.817856
27368.029214	107.843658
27376.621609	105.616364
27385.218051	96.897659
27393.818542	65.935852
27402.423086	44.529018
27411.031684	33.922115
27419.644339	30.168636
27429.563136	46.941345
27438.183913	78.968407
27446.808754	112.803810
27455.437663	104.994202
27464.070641	62.848259
27472.707692	18.171757
27481.348818	1.425739
27489.993996	32.394749
27498.643279	85.647278
27507.296646	138.635254
27515.954097	142.811874
27524.615636	104.123734
27533.281266	62.195164
27541.950989	29.726583
27550.624807	24.757833
27559.302705	26.406075
27567.984722	14.375620
27576.670842	0.000000
27585.367994	0.000000
27594.062329	0.000000
27602.760774	10.313386
27611.463333	16.231367
27620.170009	41.544640
27628.880803	80.365219
27637.595719	117.068550
27646.314758	117.093971
27655.037924	91.400429
27663.765220	59.832230
27672.496647	32.651512
27681.232209	14.329197
27689.971908	0.022167
27698.708744	0.000000
27707.456725	0.000000
27716.208850	12.091287
27724.965123	61.588497
27733.725547	118.610817
27742.490123	120.676682
27751.258854	86.493919
27760.031744	62.291008
27769.869364	66.651184
27778.650577	90.411148
27787.435956	106.037849
27796.225504	107.957397
27805.019223	96.023598
27813.817116	63.249126
27822.619185	31.889082
27831.425433	5.149333
27839.175232	0.000000
27847.989846	0.000000
27856.808648	15.243007
27865.631639	41.205421
27874.458823	73.586899
27883.290201	101.721550
27892.125778	95.888901
27900.965554	66.449997
27909.809534	35.318733
27918.657719	21.823223
27927.510084	31.176662
27936.366689	62.377537
27945.227507	97.872627
27954.092542	121.063591
27962.961795	99.837456
27971.835271	65.948578
27980.712970	30.190485
27989.594897	6.571792
28008.287369	14.043871
28017.177758	45.079594
28026.072382	79.150887
28034.971244	74.791306
28043.874346	42.948112
28052.781691	14.015759
28061.693283	11.219802
28062.573991	36.223755
28071.494082	67.180573
28080.418428	95.213486
28089.347029	87.388870
28098.279891	67.807922
28107.217014	40.464527
28116.158402	1.172630
28123.332767	0.000000
28132.282693	0.000000
28141.236892	0.000000
28150.195367	0.000000
28159.158120	0.000000
28168.125154	0.000000
28177.096472	0.000000
28186.072077	17.193655
28195.051971	67.238182
28204.036157	123.876686
28213.024638	139.966003
28222.017416	103.752441
28231.014495	66.639610
28240.015877	38.731342
28249.021564	0.000000
28258.031516	0.000000
28267.045824	0.000000
28276.064445	0.000000
28285.087383	0.000000
28294.114640	10.869597
28303.146220	21.290998
28312.182125	26.000456
28321.222358	25.751297
28330.266915	30.375221
28339.315812	25.828279
28348.369044	14.208782
28357.426616	0.628905
28358.323292	2.053213
28367.389549	25.044556
28376.460154	49.183350
28385.535108	62.169907
28394.614416	48.836685
28403.698079	29.964735
28412.786100	16.306761
28421.878482	10.528966
28437.694839	10.443151
28446.795952	25.349733
28455.901434	58.334709
28465.011289	96.209808
28474.125519	106.550690
28483.244126	87.197739
28492.367115	60.162991
28501.494487	36.410759
28510.626245	21.233891
28519.762392	8.261663
28520.659844	0.000000
28529.804778	0.000000
28538.954109	22.126808
28548.107841	67.334846
28557.265977	117.510300
28566.428518	129.035004
28575.595468	107.061241
28584.766830	78.197823
28593.942606	57.107048
28603.122800	38.802914
28612.307414	10.881492
28631.185006	0.000000
28640.378469	0.000000
28649.576361	0.000000
28658.778684	0.000000
28667.985441	0.000000
28677.196636	0.000000
28686.412271	7.485421
28695.632348	32.472904
28704.856872	62.863525
28714.085844	87.540359
28723.319268	71.627777
28732.557146	41.408062
28741.799482	12.465543
28751.046277	2.468040
28769.073199	10.677401
28778.328924	31.689795
28787.589117	65.088181
28796.853782	104.394150
28806.122921	122.584770
28815.396538	102.257683
28824.674635	69.905159
28833.957215	34.966007
28843.244281	15.935955
28844.164134	16.793623
28853.460181	30.726667
28862.760723	36.443520
28872.065762	23.062578
28881.375302	3.340213
28890.285283	0.000000
28899.603832	0.000000
28908.926891	2.528288
28918.254462	14.828059
28927.586549	33.088566
28936.923153	55.321095
28946.264278	77.067093
28955.609926	98.395218
28964.960102	96.723389
28974.314807	60.948826
28983.674045	28.242943
28993.037818	0.000000
29002.406084	0.000000
29011.778937	0.000000
29021.156334	0.000000
29030.538279	0.000000
29039.924774	0.000000
29049.315822	6.215195
29058.711426	24.455883
29068.111589	35.257328
29077.516314	31.323250
29086.925605	20.189489
29096.339462	15.702097
29105.757867	36.586788
29115.180870	74.709068
29124.608449	113.886147
29134.040608	106.463684
29143.477350	60.045330
29152.918678	15.837698
29162.364594	0.000000
29171.815072	0.000000
29181.270174	0.000000
29190.729874	0.000000
29200.194174	0.000000
29209.663078	0.000000
29219.136570	0.000000
29228.614690	0.000000
29238.097422	0.000000
29247.584770	0.000000
29257.076737	0.000000
29266.573325	0.000000
29276.074537	0.000000
29285.580319	0.000000
29295.090790	0.000000
29304.605894	0.000000
29314.125634	0.000000
29323.650014	0.000000
29333.179037	0.000000
29342.712705	0.000000
29352.251021	0.000000
29361.793989	2.313749
29371.341612	42.540722
29380.893893	72.972832
29390.450834	62.191467
29400.012439	29.274372
29409.578711	0.000000
29419.149621	0.000000
29428.725235	0.000000
29438.305525	10.350105
29447.890494	44.261436
29457.480145	67.148148
29467.074481	50.920284
29476.673505	30.329525
29486.277221	0.299957
29495.885612	33.371803
29505.498719	35.676502
29515.116526	13.286900
29524.739036	0.000000
29534.366211	0.000000
29543.998137	0.000000
29553.634776	5.398095
29563.276130	19.304379
29572.922203	28.149639
29582.572998	57.244167
29592.228518	90.867142
29601.888766	119.190567
29611.553745	98.763885
29621.223458	50.976906
29630.897908	4.578907
29650.051347	0.000000
29659.735281	0.000000
29669.423962	0.000000
29679.117392	0.000000
29688.815575	0.000000
29698.518514	0.000000
29708.226211	0.000000
29717.938671	0.000000
29727.655896	0.000000
29737.377890	24.909945
29747.104655	44.693401
29756.836194	58.333843
29766.572511	38.295197
29776.313609	17.020321
29786.059491	0.000000
29786.335802	0.000000
29796.091261	0.000000
29805.851513	0.000000
29815.616562	0.000000
29825.386410	0.000000
29835.161062	0.000000
29844.940519	28.031092
29854.724785	56.312801
29864.513863	68.854507
29874.307757	64.842621
29884.106469	47.022224
29893.910004	24.618370
29903.718362	2.648957
29913.531512	0.000000
29923.349530	0.000000
29933.172383	22.951464
29943.000073	54.131954
29952.832603	87.785316
29962.669978	85.974152
29972.512200	50.809826
29982.359272	19.634405
29992.211197	0.000000
