# Supplementary material for: Adeno-associated virus capsid assembly is divergent and stochastic
Source: Nat Commun. 2021 Mar 12;12:1642. doi: 10.1038/s41467-021-21935-5 (PMC7955066; doi:10.1038/s41467-021-21935-5)
Supplement: Supplementary file 4 — Supplementary Software [file 41467_2021_21935_MOESM4_ESM.zip › README.txt]

The following Jupyter notebook gives an example of AAV spectra simulation and matching as described in the method section of the manuscript.
The code was tested with Pyhton 3.7.6 and the following package versions:

scipy 1.4.1
pandas 1.0.3
numpy 1.18.1
matplotlib 3.1.3
We recommend installation of python (and the required packages) as well as execution of the notebook via Anaconda3.

The Code is divided in the following sections:

0. Here we import required libraries and define functions and classes for the later spectra simulation and matching.
1. The first step is the calculation of the expected masses for all possible VP combinations and the respective probabilities/abundances following a multinomial distribution.
2. Correction of charging so simulations occupy the same m/z region as experimental spectra.
3. Simulation of mass spectrum.
4. Comparison of peak positions of simulation and experimental spectra followed by scoring.
