# Supplementary material for: Adeno-associated virus capsid assembly is divergent and stochastic
Source: Nat Commun. 2021 Mar 12;12:1642. doi: 10.1038/s41467-021-21935-5 (PMC7955066; doi:10.1038/s41467-021-21935-5)
Supplement: Supplementary file 6 — Source Data [file 41467_2021_21935_MOESM6_ESM.xlsx]

## Sheet: Fig2
Fig 2 a									Fig 2 b VP3-only AAV1						Fig 2 c wild type AAV1
Uncropped microgrphes and SDS-PAGE with marker									Experimental native MS trace			Simulated native MS trace			Experimental native MS trace			Simulated native MS trace			Simulated native MS trace			Simulated native MS trace			Simulated native MS trace			Simulated native MS trace			Simulated native MS trace
									32 ms transient			0:0:60 (VP1:VP2:VP3)			32 ms transient			2:2:56 (VP1:VP2:VP3)			2:3:55 (VP1:VP2:VP3)			2:4:54 (VP1:VP2:VP3)			3:2:55 (VP1:VP2:VP3)			3:3:54 (VP1:VP2:VP3)			3:4:53 (VP1:VP2:VP3)
									m/z	Intensity		m/z	Intensity		m/z	Intensity		m/z	Intensity		m/z	Intensity		m/z	Intensity		m/z	Intensity		m/z	Intensity		m/z	Intensity
									19840.8	0		20000	0		19003.7	6.30707		21000	0		21000	0.0145999		21000	0		21000	0		21000	0.00125375		21000	0
									19846.1	0		20001	0		19008.6	11.8751		21001	0		21001	0.0209607		21001	0		21001	0		21001	0.00206519		21001	0
									19851.4	0		20002	0		19013.6	16.282		21002	0		21002	0.0290739		21002	0		21002	0		21002	0.00328671		21002	0
									19856.7	0		20003	0		19018.6	21.5374		21003	0		21003	0.0389622		21003	0		21003	0		21003	0.00505377		21003	0
									19862	17.5272		20004	0		19023.5	25.8087		21004	0		21004	0.0504458		21004	0		21004	0		21004	0.00750794		21004	0
									19867.3	72.87		20005	0		19028.5	10.5313		21005	0		21005	0.0631029		21005	0		21005	0		21005	0.0107765		21005	0
									19872.6	93.2763		20006	0		19033.5	3.34691		21006	0		21006	0.0762634		21006	0		21006	0		21006	0.0149447		21006	0
									19877.9	85.0193		20007	0		19038.5	0		21007	0		21007	0.0890483		21007	0		21007	0		21007	0.0200238		21007	0
									19883.2	51.1383		20008	0		19043.5	0		21008	0		21008	0.100456		21008	0		21008	0		21008	0.0259214		21008	0
									19888.6	20.5118		20009	0		19048.5	0		21009	0		21009	0.109489		21009	0		21009	0		21009	0.0324207		21009	0
									19893.9	0		20010	0		19053.4	3.78227		21010	0		21010	0.115294		21010	0		21010	0		21010	0.0391777		21010	0
									19899.2	0		20011	0		19058.4	9.85526		21011	0		21011	0.117297		21011	0		21011	0		21011	0.045741		21011	0
									19904.5	0		20012	0		19063.4	15.8933		21012	0		21012	0.115294		21012	0		21012	0		21012	0.0515971		21012	0
									19909.9	0		20013	0		19068.4	22.043		21013	0		21013	0.109489		21013	0		21013	0		21013	0.0562336		21013	0
									20027.6	0		20014	0		19073.4	26.4183		21014	0		21014	0.100456		21014	0		21014	0		21014	0.0592131		21014	0
									20033	0		20015	0		19078.4	10.8682		21015	0		21015	0.0890483		21015	0		21015	0		21015	0.060241		21015	0
									20038.4	0		20016	0		19083.4	3.48065		21016	0		21016	0.0762634		21016	0		21016	0		21016	0.0592131		21016	0
									20043.8	0		20017	0		19088.4	0		21017	0		21017	0.0631029		21017	0		21017	0		21017	0.0562336		21017	0
									20049.2	2.162		20018	0		19093.4	0		21018	0		21018	0.0504458		21018	0		21018	0		21018	0.0515971		21018	0
									20054.6	32.6848		20019	0		19098.4	0		21019	0		21019	0.0389622		21019	0		21019	0		21019	0.045741		21019	0
									20060	64.5835		20020	0		19103.4	0		21020	0		21020	0.0290739		21020	0		21020	0		21020	0.0391777		21020	0
									20065.3	94.3871		20021	0		19108.5	0		21021	0		21021	0.0209607		21021	0		21021	0		21021	0.0324207		21021	0
									20070.7	84.905		20022	0		19113.5	0		21022	0		21022	0.0145999		21022	0		21022	0		21022	0.0259214		21022	0
									20076.1	35.3375		20023	0		19118.5	0		21023	0		21023	0.00982514		21023	0		21023	0		21023	0.0200238		21023	0
									20081.5	20.8849		20024	0		19123.5	2.36758		21024	0		21024	0.00638806		21024	0		21024	0		21024	0.0149447		21024	0
									20085.7	0		20025	0		19128.5	10.4546		21025	0		21025	0.00401274		21025	0		21025	0		21025	0.0107765		21025	0
									20091.1	0		20026	0		19133.5	14.403		21026	0		21026	0.00243532		21026	0		21026	0		21026	0.00750794		21026	0
									20096.6	0		20027	0		19138.6	8.66377		21027	0		21027	0.00142795		21027	2.94609e-05		21027	0		21027	0.00505377		21027	0
									20102	0		20028	0		19143.6	4.97644		21028	0		21028	0.000808933		21028	6.15296e-05		21028	0		21028	0.00328671		21028	0
									20129	0		20029	0		19148.6	0		21029	0		21029	0.000442746		21029	0.000124178		21029	0		21029	0.00206519		21029	0
									20134.4	0		20030	0		19153.6	0		21030	0		21030	0.00023412		21030	0.000242176		21030	0		21030	0.00125375		21030	0
									20139.9	0		20031	0		19158.7	0		21031	0		21031	0.000119609		21031	0.000456396		21031	0		21031	0.000735379		21031	1.52047e-05
									20145.3	0		20032	0		19163.7	0		21032	0		21032	5.90384e-05		21032	0.000831142		21032	0		21032	0.000416739		21032	3.17414e-05
									20150.7	0		20033	0		19199	0		21033	0		21033	2.81544e-05		21033	0.00146262		21033	0		21033	0.000228176		21033	6.40336e-05
									20156.1	52.1603		20034	4.44914e-06		19204	0		21034	0		21034	0		21034	0.00248722		21034	0		21034	0.000120705		21034	0.000124831
									20161.6	151.355		20035	7.47246e-06		19209.1	0		21035	0		21035	0		21035	0.00408713		21035	0		21035	6.16927e-05		21035	0.000235164
									20167	265.883		20036	1.23316e-05		19214.1	0		21036	0		21036	0		21036	0.00649004		21036	0		21036	3.04645e-05		21036	0.000428105
									20172.4	377.054		20037	1.99958e-05		19219.2	5.83554		21037	0		21037	0		21037	0.00995864		21037	0		21037	1.45347e-05		21037	0.000753117
									20177.9	368.348		20038	3.18585e-05		19224.2	21.3229		21038	0		21038	0		21038	0.0147665		21038	0		21038	0		21038	0.00128029
									20183.3	329.67		20039	4.98745e-05		19229.3	24.1392		21039	0		21039	0		21039	0.0211581		21039	0		21039	0		21039	0.00210322
									20188.8	244.218		20040	7.67183e-05		19234.4	21.726		21040	0		21040	0		21040	0.0292955		21040	0		21040	0		21040	0.00333884
									20194.2	159.298		20041	0.000115954		19239.4	6.9295		21041	0		21041	0		21041	0.0391966		21041	0		21041	0		21041	0.00512198
									20199.7	98.8201		20042	0.000172202		19244.5	0		21042	0		21042	0		21042	0.050678		21042	0		21042	0		21042	0.007593
									20205.1	0		20043	0.00025128		19249.5	6.67225		21043	0		21043	0		21043	0.0633162		21043	0		21043	0		21043	0.0108773
									20209.4	0		20044	0.000360284		19254.6	11.9182		21044	0		21044	0		21044	0.0764423		21044	0		21044	0		21044	0.0150578
									20214.8	0		20045	0.000507571		19259.7	22.6626		21045	0		21045	0		21045	0.0891819		21045	0		21045	0		21045	0.0201435
									20220.3	0		20046	0.000702613		19264.8	32.3484		21046	0		21046	0		21046	0.100541		21046	0		21046	0		21046	0.02604
									20225.8	0		20047	0.000955657		19269.8	38.0553		21047	0		21047	0		21047	0.10953		21047	0		21047	0		21047	0.0325296
									20242.1	0		20048	0.00127719		19274.9	26.0561		21048	0		21048	0		21048	0.115305		21048	0		21048	0		21048	0.039269
									20247.6	0		20049	0.00167716		19280	5.06259		21049	0		21049	0		21049	0.117297		21049	0		21049	0		21049	0.0458092
									20253.1	0		20050	0.00216401		19285.1	0		21050	0		21050	0		21050	0.115305		21050	0		21050	0		21050	0.0516403
									20258.6	0		20051	0.00274354		19290.1	0		21051	0		21051	0		21051	0.10953		21051	0		21051	0		21051	0.0562545
									20264	0		20052	0.00341766		19295.2	0		21052	0		21052	0		21052	0.100541		21052	0		21052	0		21052	0.0592186
									20269.5	155.894		20053	0.00418325		19300.3	0		21053	0		21053	0		21053	0.0891819		21053	0		21053	0		21053	0.060241
									20275	414.782		20054	0.00503113		19305.4	0		21054	0		21054	0		21054	0.0764423		21054	0		21054	0		21054	0.0592186
									20280.5	694.856		20055	0.00594543		19310.5	0		21055	0		21055	0		21055	0.0633162		21055	0		21055	0		21055	0.0562545
									20285.9	915.291		20056	0.00690348		19315.6	4.26738		21056	0		21056	0		21056	0.050678		21056	0		21056	0		21056	0.0516403
									20291.4	874.832		20057	0.00787624		19320.7	7.82595		21057	0		21057	0		21057	0.0391966		21057	0		21057	0		21057	0.0458092
									20296.9	743.708		20058	0.00882951		19325.8	24.0867		21058	0		21058	0		21058	0.0292955		21058	0		21058	0		21058	0.039269
									20302.4	502.839		20059	0.0097257		19330.9	24.263		21059	0		21059	0		21059	0.0211581		21059	0		21059	0		21059	0.0325296
									20307.9	311.956		20060	0.0105262		19336	11.4046		21060	0		21060	0		21060	0.0147665		21060	0		21060	0		21060	0.02604
									20313.4	190.419		20061	0.0111941		19341.1	6.49014		21061	0		21061	0		21061	0.00995864		21061	0		21061	0		21061	0.0201435
									20318.9	0		20062	0.0116969		19344.7	0		21062	0		21062	0		21062	0.00649004		21062	0		21062	0		21062	0.0150578
									20323.2	0		20063	0.0120094		19349.8	0		21063	0		21063	0		21063	0.00408713		21063	0		21063	0		21063	0.0108773
									20328.7	0		20064	0.0121154		19354.9	3.40988		21064	0		21064	0		21064	0.00248722		21064	0		21064	0		21064	0.007593
									20334.2	0		20065	0.0120094		19360	26.4336		21065	0		21065	0		21065	0.00146262		21065	0		21065	0		21065	0.00512198
									20339.7	0		20066	0.0116969		19365.2	35.2175		21066	0		21066	0		21066	0.000831142		21066	0		21066	0		21066	0.00333884
									20356.3	0		20067	0.0111941		19370.3	40.5518		21067	0		21067	0		21067	0.000456396		21067	0		21067	0		21067	0.00210322
									20361.8	0		20068	0.0105262		19375.4	34.3056		21068	0		21068	0		21068	0.000242176		21068	0		21068	0		21068	0.00128029
									20367.3	0		20069	0.0097257		19380.5	23.2922		21069	0		21069	0		21069	0.000124178		21069	0		21069	0		21069	0.000753117
									20372.8	0		20070	0.00882951		19385.6	1.91715		21070	0		21070	0		21070	6.15296e-05		21070	0		21070	0		21070	0.000428105
									20378.3	0		20071	0.00787624		19392.2	0		21071	0		21071	0		21071	2.94609e-05		21071	0		21071	0		21071	0.000235164
									20383.8	213.719		20072	0.00690348		19397.3	0		21072	5.53013e-05		21072	0		21072	0		21072	0		21072	0		21072	0.000124831
									20389.4	696.685		20073	0.00594543		19402.5	0		21073	0.000114951		21073	0		21073	0		21073	0		21073	0		21073	6.40336e-05
									20394.9	1183.45		20074	0.00503113		19407.6	0		21074	0.000230945		21074	0		21074	0		21074	0		21074	0		21074	3.17414e-05
									20400.4	1612.87		20075	0.00418325		19412.7	5.77909		21075	0.000448461		21075	0		21075	0		21075	0		21075	0		21075	1.52047e-05
									20405.9	1521.75		20076	0.00341766		19417.9	8.47939		21076	0.000841707		21076	0		21076	0		21076	3.12202e-05		21076	0		21076	0
									20411.5	1326.22		20077	0.00274354		19423	22.7339		21077	0.00152692		21077	0		21077	0		21077	6.48687e-05		21077	0		21077	0
									20417	984.233		20078	0.00216401		19428.1	21.0492		21078	0.00267727		21078	0		21078	0		21078	0.000130276		21078	0		21078	0
									20422.6	639.072		20079	0.00167716		19433.3	9.32035		21079	0.00453719		21079	0		21079	0		21079	0.000252883		21079	0		21079	0
									20428.1	377.77		20080	0.00127719		19438.4	9.3013		21080	0.00743192		21080	0		21080	0		21080	0.000474465		21080	0		21080	0
									20433.6	196.907		20081	0.000955657		19443.5	21.0436		21081	0.0117662		21081	0		21081	0		21081	0.000860431		21081	0		21081	0
									20439.2	96.6606		20082	0.000702613		19448.7	21.8186		21082	0.0180048		21082	0		21082	0		21082	0.00150819		21082	0		21082	0
									20444.7	14.7488		20083	0.000507571		19453.8	9.97212		21083	0.0266295		21083	0		21083	0		21083	0.00255519		21083	0		21083	0
									20451.7	0		20084	0.000360284		19459	4.10342		21084	0.0380677		21084	0		21084	0		21084	0.00418427		21084	0		21084	0
									20457.2	0		20085	0.00025128		19464.1	0		21085	0.052598		21085	0		21085	0		21085	0.00662282		21085	0		21085	0
									20462.8	0		20086	0.000172202		19469.3	0		21086	0.0702429		21086	0		21086	0		21086	0.010132		21086	0		21086	0
									20468.4	0		20087	0.000115954		19474.4	0		21087	0.0906681		21087	0		21087	0		21087	0.0149821		21087	0		21087	0
									20473.9	0		20088	7.67183e-05		19479.6	0		21088	0.113117		21088	0		21088	0		21088	0.0214132		21088	0		21088	0
									20479.5	0		20089	4.98745e-05		19484.8	6.68203		21089	0.136401		21089	0		21089	0		21089	0.0295812		21089	0		21089	0
									20485	0		20090	3.18585e-05		19489.9	21.4581		21090	0.158975		21090	0		21090	0		21090	0.0394983		21090	0		21090	0
									20490.6	0		20091	1.99958e-05		19495.1	25.7912		21091	0.179086		21091	0		21091	0		21091	0.0509765		21091	0		21091	0
									20496.2	0		20092	1.23316e-05		19500.3	26.1734		21092	0.19499		21092	0		21092	0		21092	0.0635899		21092	0		21092	0
									20501.7	283.208		20093	7.47246e-06		19505.4	21.8565		21093	0.205202		21093	0		21093	0		21093	0.0766717		21093	0		21093	0
									20507.3	1115.68		20094	4.44914e-06		19510.6	7.15287		21094	0.208724		21094	0		21094	0		21094	0.0893531		21094	0		21094	0
									20512.9	1991.9		20095	0		19515.8	0		21095	0.205202		21095	0		21095	0		21095	0.10065		21095	0		21095	0
									20518.5	2905.97		20096	0		19520.9	0		21096	0.19499		21096	0		21096	0		21096	0.109583		21096	0		21096	0
									20524	2819.3		20097	0		19526.1	0		21097	0.179086		21097	0		21097	0		21097	0.115319		21097	0		21097	0
									20529.6	2542.89		20098	0		19531.3	0		21098	0.158975		21098	0		21098	0		21098	0.117297		21098	0		21098	0
									20535.2	1985.62		20099	0		19536.5	0		21099	0.136401		21099	0		21099	0		21099	0.115319		21099	0		21099	0
									20540.8	1292.67		20100	0		19541.6	7.38278		21100	0.113117		21100	0		21100	0		21100	0.109583		21100	0		21100	0
									20546.4	743.744		20101	0		19546.8	9.97484		21101	0.0906681		21101	0		21101	0		21101	0.10065		21101	0		21101	0
									20552	368.274		20102	0		19552	22.4271		21102	0.0702429		21102	0		21102	0		21102	0.0893531		21102	0		21102	0
									20557.5	141.011		20103	0		19557.2	21.3023		21103	0.052598		21103	0		21103	0		21103	0.0766717		21103	0		21103	0
									20563.1	0		20104	0		19562.4	8.51494		21104	0.0380677		21104	0		21104	0		21104	0.0635899		21104	0		21104	0
									20568.2	0		20105	0		19567.6	1.89995		21105	0.0266295		21105	0		21105	0		21105	0.0509765		21105	0		21105	0
									20573.8	0		20106	0		19572.7	0		21106	0.0180048		21106	0		21106	0		21106	0.0394983		21106	0		21106	0
									20579.4	0		20107	0		19577.9	3.64663		21107	0.0117662		21107	0		21107	0		21107	0.0295812		21107	0		21107	0
									20585	0		20108	0		19583.1	29.713		21108	0.00743192		21108	0		21108	0		21108	0.0214132		21108	0		21108	0
									20590.6	0		20109	0		19588.3	39.7527		21109	0.00453719		21109	0		21109	0		21109	0.0149821		21109	0		21109	0
									20596.2	0		20110	0		19593.5	44.7663		21110	0.00267727		21110	0		21110	0		21110	0.010132		21110	0		21110	0
									20601.8	0		20111	0		19598.7	43.5468		21111	0.00152692		21111	5.78411e-05		21111	0		21111	0.00662282		21111	0		21111	0
									20607.4	0		20112	0		19603.9	36.794		21112	0.000841707		21112	0.000119752		21112	0		21112	0.00418427		21112	0		21112	0
									20613	0		20113	0		19609.1	25.3502		21113	0.000448461		21113	0.000239677		21113	0		21113	0.00255519		21113	0		21113	0
									20618.7	301.274		20114	0		19614.3	15.913		21114	0.000230945		21114	0.000463736		21114	0		21114	0.00150819		21114	0		21114	0
									20624.3	1505.71		20115	0		19619.5	15.1616		21115	0.000114951		21115	0.000867392		21115	0		21115	0.000860431		21115	3.26445e-05		21115	0
									20629.9	2895.47		20116	0		19622.6	21.6826		21116	5.53013e-05		21116	0.00156841		21116	0		21116	0.000474465		21116	6.75599e-05		21116	0
									20635.5	4392.37		20117	0		19627.8	31.7934		21117	0		21117	0.00274162		21117	0		21117	0.000252883		21117	0.000135169		21117	0
									20641.2	4640.77		20118	0		19633	36.7199		21118	0		21118	0.00463289		21118	0		21118	0.000130276		21118	0.000261439		21118	0
									20646.8	4276.96		20119	0		19638.2	32.0253		21119	0		21119	0.0075683		21119	0		21119	6.48687e-05		21119	0.000488848		21119	0
									20652.4	3329.91		20120	0		19643.5	22.4367		21120	0		21120	0.0119521		21120	0		21120	3.12202e-05		21120	0.00088366		21120	0
									20658	2150.12		20121	0		19648.7	4.13216		21121	0		21121	0.018247		21121	0		21121	0		21121	0.0015442		21121	0
									20663.7	1237.59		20122	0		19656.1	0		21122	0		21122	0.0269301		21122	0		21122	0		21122	0.00260874		21122	0
									20669.3	643.293		20123	0		19661.3	4.87534		21123	0		21123	0.0384225		21123	0		21123	0		21123	0.00426055		21123	0
									20675	276.856		20124	0		19666.5	30.1823		21124	0		21124	0.0529948		21124	0		21124	0		21124	0.00672679		21124	0
									20680.6	48.9207		20125	0		19671.7	40.989		21125	0		21125	0.0706612		21125	0		21125	0		21125	0.0102674		21125	0
									20686.2	0		20126	0		19677	46.004		21126	0		21126	0.0910812		21126	0		21126	0		21126	0.0151502		21126	0
									20694.5	0		20127	0		19682.2	43.8017		21127	0		21127	0.113495		21127	0		21127	0		21127	0.0216114		21127	0
									20700.1	0		20128	0		19687.5	34.065		21128	0		21128	0.136718		21128	0		21128	0		21128	0.0298029		21128	0
									20705.8	0		20129	0		19692.7	20.9352		21129	0		21129	0.159212		21129	0		21129	0		21129	0.039732		21129	0
									20711.5	0		20130	0		19697.9	19.0196		21130	0		21130	0.179235		21130	0		21130	0		21130	0.0512072		21130	0
									20717.1	0		20131	0		19702.5	27.9877		21131	0		21131	0.195062		21131	0		21131	0		21131	0.0638013		21131	0
									20722.8	0		20132	0		19707.7	39.5489		21132	0		21132	0.205221		21132	0		21132	0		21132	0.0768486		21132	0
									20728.4	0		20133	0		19713	40.1376		21133	0		21133	0.208724		21133	0		21133	0		21133	0.089485		21133	0
									20734.1	0		20134	0		19718.2	35.7263		21134	0		21134	0.205221		21134	0		21134	0		21134	0.100733		21134	0
									20739.8	42.6468		20135	0		19723.5	28.4939		21135	0		21135	0.195062		21135	0		21135	0		21135	0.109623		21135	0
									20745.4	1613.25		20136	0		19728.7	9.66903		21136	0		21136	0.179235		21136	0		21136	0		21136	0.11533		21136	0
									20751.1	3510.83		20137	0		19734	2.0313		21137	0		21137	0.159212		21137	0		21137	0		21137	0.117297		21137	0
									20756.8	5544.44		20138	0		19740	0		21138	0		21138	0.136718		21138	0		21138	0		21138	0.11533		21138	0
									20762.4	6307.23		20139	0		19745.3	0		21139	0		21139	0.113495		21139	0		21139	0		21139	0.109623		21139	0
									20768.1	5897.17		20140	0		19750.5	0		21140	0		21140	0.0910812		21140	0		21140	0		21140	0.100733		21140	0
									20773.8	5137.11		20141	0		19755.8	0		21141	0		21141	0.0706612		21141	0		21141	0		21141	0.089485		21141	0
									20779.5	3553.16		20142	0		19761.1	0		21142	0		21142	0.0529948		21142	0		21142	0		21142	0.0768486		21142	0
									20785.2	2155.32		20143	0		19766.3	0		21143	0		21143	0.0384225		21143	0		21143	0		21143	0.0638013		21143	0
									20790.9	1154.87		20144	0		19771.6	2.64627		21144	0		21144	0.0269301		21144	0		21144	0		21144	0.0512072		21144	0
									20796.5	511.47		20145	0		19776.9	28.464		21145	0		21145	0.018247		21145	0		21145	0		21145	0.039732		21145	0
									20802.2	148.287		20146	0		19782.2	34.6412		21146	0		21146	0.0119521		21146	0		21146	0		21146	0.0298029		21146	0
									20807.9	0		20147	0		19787.4	33.047		21147	0		21147	0.0075683		21147	0		21147	0		21147	0.0216114		21147	0
									20810.1	0		20148	1.18439e-05		19792.7	25.8087		21148	0		21148	0.00463289		21148	0		21148	0		21148	0.0151502		21148	0
									20815.8	0		20149	1.97201e-05		19798	10.4029		21149	0		21149	0.00274162		21149	6.04779e-05		21149	0		21149	0.0102674		21149	0
									20821.5	0		20150	3.22713e-05		19803.3	8.53092		21150	0		21150	0.00156841		21150	0.000124716		21150	0		21150	0.00672679		21150	0
									20827.2	0		20151	5.19062e-05		19808.6	7.05904		21151	0		21151	0.000867392		21151	0.000248671		21151	0		21151	0.00426055		21151	0
									20832.9	0		20152	8.20571e-05		19814	0		21152	0		21152	0.000463736		21152	0.000479414		21152	0		21152	0.00260874		21152	0
									20838.6	0		20153	0.000127499		19819.3	0		21153	0		21153	0.000239677		21153	0.000893667		21153	0		21153	0.0015442		21153	3.41228e-05
									20844.3	0		20154	0.000194712		19824.6	8.28564		21154	0		21154	0.000119752		21154	0.00161072		21154	0		21154	0.00088366		21154	7.03421e-05
									20850.1	0		20155	0.000292263		19829.8	15.6644		21155	0		21155	5.78411e-05		21155	0.00280703		21155	0		21155	0.000488848		21155	0.000140208
									20855.8	0		20156	0.00043117		19835.1	17.8009		21156	0		21156	0		21156	0.0047299		21156	0		21156	0.000261439		21156	0.00027022
									20861.5	1419.99		20157	0.000625198		19840.4	14.4976		21157	0		21157	0		21157	0.00770617		21157	0		21157	0.000135169		21157	0.000503559
									20867.2	4353.17		20158	0.000891008		19845.8	10.5899		21158	0		21158	0		21158	0.0121396		21158	0		21158	6.75599e-05		21158	0.000907341
									20872.9	7276.1		20159	0.00124807		19851.1	0		21159	0		21159	0		21159	0.0184906		21159	0		21159	3.26445e-05		21159	0.0015808
									20878.7	9812.27		20160	0.00171827		19856.4	0		21160	0		21160	0		21160	0.0272319		21160	0		21160	0		21160	0.00266301
									20884.4	9338.68		20161	0.00232509		19861.7	0		21161	0		21161	0		21161	0.038778		21161	0		21161	0		21161	0.00433765
									20890.1	8288.03		20162	0.0030923		19867	0		21162	0		21162	0		21162	0.0533916		21162	0		21162	0		21162	0.00683163
									20895.8	5775.15		20163	0.00404219		19872.3	0		21163	0		21163	0		21163	0.0710789		21163	0		21163	0		21163	0.0104036
									20901.6	3535.3		20164	0.00519335		19877.6	7.36035		21164	0		21164	0		21164	0.0914932		21164	0		21164	0		21164	0.0153188
									20907.3	1836.16		20165	0.00655801		19882.9	24.8682		21165	0		21165	0		21165	0.113872		21165	0		21165	0		21165	0.0218101
									20913	724.764		20166	0.00813939		19888.3	26.9974		21166	0		21166	0		21166	0.137033		21166	0		21166	0		21166	0.0300246
									20918.8	175.335		20167	0.009929		19893.6	23.2782		21167	0		21167	0		21167	0.159446		21167	0		21167	0		21167	0.0399654
									20924.5	0		20168	0.0119046		19898.9	8.69023		21168	0		21168	0		21168	0.179384		21168	0		21168	0		21168	0.0514373
									20933.8	0		20169	0.0140287		19904.2	5.47188		21169	0		21169	0		21169	0.195134		21169	0		21169	0		21169	0.0640118
									20939.5	0		20170	0.0162485		19909.6	0		21170	0		21170	0		21170	0.20524		21170	0		21170	0		21170	0.0770246
									20945.3	0		20171	0.0184972		19914.9	0		21171	0		21171	0		21171	0.208724		21171	0		21171	0		21171	0.0896161
									20951	0		20172	0.0206962		19920.2	0		21172	0		21172	0		21172	0.20524		21172	0		21172	0		21172	0.100816
									20956.8	0		20173	0.02276		19925.6	7.13211		21173	0		21173	0		21173	0.195134		21173	0		21173	0		21173	0.109663
									20962.5	0		20174	0.0246006		19930.9	11.722		21174	0		21174	0		21174	0.179384		21174	0		21174	0		21174	0.11534
									20968.3	0		20175	0.0261346		19936.2	27.6722		21175	0		21175	0		21175	0.159446		21175	0		21175	0		21175	0.117297
									20974.1	0		20176	0.0272885		19941.6	29.2258		21176	0		21176	0		21176	0.137033		21176	0		21176	0		21176	0.11534
									20979.8	0		20177	0.0280052		19946.9	23.9898		21177	0		21177	0		21177	0.113872		21177	0		21177	0		21177	0.109663
									20985.6	588.437		20178	0.0282482		19952.3	2.75995		21178	0		21178	0		21178	0.0914932		21178	0		21178	0		21178	0.100816
									20991.4	3419.89		20179	0.0280052		19957.6	0		21179	0		21179	0		21179	0.0710789		21179	0		21179	0		21179	0.0896161
									20997.1	6705.35		20180	0.0272885		19963	6.21313		21180	0		21180	0		21180	0.0533916		21180	0		21180	0		21180	0.0770246
									21002.9	10290.3		20181	0.0261346		19968.3	28.7714		21181	0		21181	0		21181	0.038778		21181	0		21181	0		21181	0.0640118
									21008.7	11181.8		20182	0.0246006		19973.7	33.0631		21182	0		21182	0		21182	0.0272319		21182	0		21182	0		21182	0.0514373
									21014.5	10491.6		20183	0.02276		19979	30.2308		21183	0		21183	0		21183	0.0184906		21183	0		21183	0		21183	0.0399654
									21020.2	8473.69		20184	0.0206962		19984.4	10.6686		21184	0		21184	0		21184	0.0121396		21184	0		21184	0		21184	0.0300246
									21026	5515.7		20185	0.0184972		19989.7	2.83689		21185	0		21185	0		21185	0.00770617		21185	0		21185	0		21185	0.0218101
									21031.8	3076.07		20186	0.0162485		19995.1	0		21186	0		21186	0		21186	0.0047299		21186	0		21186	0		21186	0.0153188
									21037.6	1464.54		20187	0.0140287		20000.5	0		21187	0		21187	0		21187	0.00280703		21187	0		21187	0		21187	0.0104036
									21043.4	477.822		20188	0.0119046		20005.8	0		21188	0		21188	0		21188	0.00161072		21188	0		21188	0		21188	0.00683163
									21049.2	0		20189	0.009929		20011.2	0		21189	0		21189	0		21189	0.000893667		21189	0		21189	0		21189	0.00433765
									21051.7	0		20190	0.00813939		20016.6	0		21190	0		21190	0		21190	0.000479414		21190	0		21190	0		21190	0.00266301
									21057.5	0		20191	0.00655801		20022	0		21191	0		21191	0		21191	0.000248671		21191	0		21191	0		21191	0.0015808
									21063.3	0		20192	0.00519335		20027.3	0		21192	0		21192	0		21192	0.000124716		21192	0		21192	0		21192	0.000907341
									21069.1	0		20193	0.00404219		20032.7	0		21193	0		21193	0		21193	6.04779e-05		21193	0		21193	0		21193	0.000503559
									21080.7	0		20194	0.0030923		20038.1	0		21194	0		21194	0		21194	0		21194	0		21194	0		21194	0.00027022
									21086.5	0		20195	0.00232509		20043.5	0		21195	0		21195	0		21195	0		21195	0		21195	0		21195	0.000140208
									21092.3	0		20196	0.00171827		20048.9	0		21196	0.000103737		21196	0		21196	0		21196	0		21196	0		21196	7.03421e-05
									21098.1	0		20197	0.00124807		20054.2	0		21197	0.000212913		21197	0		21197	0		21197	0		21197	0		21197	3.41228e-05
									21103.9	0		20198	0.000891008		20059.6	0		21198	0.000422614		21198	0		21198	0		21198	0		21198	0		21198	0
									21109.7	2260.19		20199	0.000625198		20065	0		21199	0.000811264		21199	0		21199	0		21199	6.40254e-05		21199	0		21199	0
									21115.6	6205.49		20200	0.00043117		20070.4	0		21200	0.00150611		21200	0		21200	0		21200	0.000131364		21200	0		21200	0
									21121.4	10190.4		20201	0.000292263		20075.8	0		21201	0.00270413		21201	0		21201	0		21201	0.000260666		21201	0		21201	0
									21127.2	13175.7		20202	0.000194712		20081.2	0		21202	0.00469542		21202	0		21202	0		21202	0.000500236		21202	0		21202	0
									21133	12578.4		20203	0.000127499		20086.6	0		21203	0.00788491		21203	0		21203	0		21203	0.000928426		21203	0		21203	0
									21138.9	11192.1		20204	8.20571e-05		20092	0		21204	0.0128055		21204	0		21204	0		21204	0.00166649		21204	0		21204	0
									21144.7	8041.82		20205	5.19062e-05		20097.4	0		21205	0.0201127		21205	0		21205	0		21205	0.00289295		21205	0		21205	0
									21150.5	4966.33		20206	3.22713e-05		20102.8	0		21206	0.0305506		21206	0		21206	0		21206	0.00485692		21206	0		21206	0
									21156.4	2611.01		20207	1.97201e-05		20108.2	0		21207	0.0448793		21207	0		21207	0		21207	0.00788612		21207	0		21207	0
									21162.2	1055		20208	1.18439e-05		20113.6	0		21208	0.06376		21208	0		21208	0		21208	0.0123837		21208	0		21208	0
									21168.1	217.22		20209	0		20119.1	0		21209	0.0876045		21209	0		21209	0		21209	0.0188069		21209	0		21209	0
									21173.9	0		20210	0		20124.5	0		21210	0.116407		21210	0		21210	0		21210	0.0276228		21210	0		21210	0
									21178.7	0		20211	0		20129.9	0		21211	0.149593		21211	0		21211	0		21211	0.0392374		21211	0		21211	0
									21184.6	0		20212	0		20135.3	0		21212	0.185916		21212	0		21212	0		21212	0.0539034		21212	0		21212	0
									21190.4	0		20213	0		20140.7	0		21213	0.22346		21213	0		21213	0		21213	0.0716167		21213	0		21213	0
									21196.3	0		20214	0		20146.2	0		21214	0.259751		21214	0		21214	0		21214	0.0920227		21214	0		21214	0
									21202.2	0		20215	0		20151.6	0		21215	0.292006		21215	0		21215	0		21215	0.114356		21215	0		21215	0
									21208	0		20216	0		20157	0		21216	0.317469		21216	0		21216	0		21216	0.137437		21216	0		21216	0
									21213.9	0		20217	0		20162.4	0		21217	0.333801		21217	0		21217	0		21217	0.159747		21217	0		21217	0
									21219.8	0		20218	0		20167.9	0		21218	0.33943		21218	0		21218	0		21218	0.179574		21218	0		21218	0
									21225.6	0		20219	0		20173.3	0		21219	0.333801		21219	0		21219	0		21219	0.195226		21219	0		21219	0
									21231.5	254.812		20220	0		20178.7	0		21220	0.317469		21220	0		21220	0		21220	0.205264		21220	0		21220	0
									21237.4	3631.22		20221	0		20184.2	0		21221	0.292006		21221	0		21221	0		21221	0.208724		21221	0		21221	0
									21243.2	7486.23		20222	0		20189.6	0		21222	0.259751		21222	0		21222	0		21222	0.205264		21222	0		21222	0
									21249.1	11651		20223	0		20195.1	0		21223	0.22346		21223	0		21223	0		21223	0.195226		21223	0		21223	0
									21255	12747.3		20224	0		20200.5	0		21224	0.185916		21224	0		21224	0		21224	0.179574		21224	0		21224	0
									21260.9	11844.2		20225	0		20206	0		21225	0.149593		21225	0		21225	0		21225	0.159747		21225	0		21225	0
									21266.8	10269.4		20226	0		20211.4	0		21226	0.116407		21226	0		21226	0		21226	0.137437		21226	0		21226	0
									21272.6	7133.57		20227	0		20216.9	0		21227	0.0876045		21227	0		21227	0		21227	0.114356		21227	0		21227	0
									21278.5	4241.42		20228	0		20222.3	0		21228	0.06376		21228	0		21228	0		21228	0.0920227		21228	0		21228	0
									21284.4	2148.12		20229	0		20227.8	0		21229	0.0448793		21229	0		21229	0		21229	0.0716167		21229	0		21229	0
									21290.3	780.14		20230	0		20233.2	0		21230	0.0305506		21230	0		21230	0		21230	0.0539034		21230	0		21230	0
									21296.2	0		20231	0		20238.7	0		21231	0.0201127		21231	0		21231	0		21231	0.0392374		21231	0		21231	0
									21303.8	0		20232	0		20244.2	0		21232	0.0128055		21232	0		21232	0		21232	0.0276228		21232	0		21232	0
									21309.7	0		20233	0		20249.6	0		21233	0.00788491		21233	0		21233	0		21233	0.0188069		21233	0		21233	0
									21315.6	0		20234	0		20255.1	0		21234	0.00469542		21234	0		21234	0		21234	0.0123837		21234	0		21234	0
									21321.5	0		20235	0		20260.6	0		21235	0.00270413		21235	0.000108417		21235	0		21235	0.00788612		21235	0		21235	0
									21333.3	0		20236	0		20266	0		21236	0.00150611		21236	0.000221647		21236	0		21236	0.00485692		21236	0		21236	0
									21339.2	0		20237	0		20271.5	0		21237	0.000811264		21237	0.00043831		21237	0		21237	0.00289295		21237	6.68949e-05		21237	0
									21345.2	0		20238	0		20277	0		21238	0.000422614		21238	0.000838409		21238	0		21238	0.00166649		21238	0.000136718		21238	0
									21351.1	0		20239	0		20282.5	0		21239	0.000212913		21239	0.00155126		21239	0		21239	0.000928426		21239	0.000270284		21239	0
									21357	0		20240	0		20287.9	0		21240	0.000103737		21240	0.00277632		21240	0		21240	0.000500236		21240	0.000516864		21240	0
									21362.9	1203		20241	0		20293.4	0		21241	0		21241	0.00480629		21241	0		21241	0.000260666		21241	0.000956079		21241	0
									21368.8	4735.36		20242	0		20298.9	0		21242	0		21242	0.00804832		21242	0		21242	0.000131364		21242	0.00171069		21242	0
									21374.8	8436.6		20243	0		20304.4	0		21243	0		21243	0.0130363		21243	0		21243	6.40254e-05		21243	0.00296082		21243	0
									21380.7	12321.1		20244	0		20309.9	0		21244	0		21244	0.0204249		21244	0		21244	0		21244	0.00495692		21244	0
									21386.6	12033.2		20245	0		20315.4	0		21245	0		21245	0.0309543		21245	0		21245	0		21245	0.00802739		21245	0
									21392.6	10871.8		20246	0		20320.9	0		21246	0		21246	0.0453771		21246	0		21246	0		21246	0.0125747		21246	0
									21398.5	8604.67		20247	0		20326.4	0		21247	0		21247	0.064344		21247	0		21247	0		21247	0.0190538		21247	0
									21404.4	5580.29		20248	0		20331.9	0		21248	0		21248	0.0882539		21248	0		21248	0		21248	0.0279272		21248	0
									21410.4	3097.4		20249	0		20337.4	0		21249	0		21249	0.117089		21249	0		21249	0		21249	0.0395945		21249	0
									21416.3	1372.37		20250	0		20342.9	0		21250	0		21250	0.150263		21250	0		21250	0		21250	0.0543004		21250	0
									21422.3	335.116		20251	0		20348.4	0		21251	0		21251	0.186527		21251	0		21251	0		21251	0.0720331		21251	0
									21428.2	0		20252	0		20353.9	0		21252	0		21252	0.22397		21252	0		21252	0		21252	0.0924321		21252	0
									21433.3	0		20253	0		20359.4	0		21253	0		21253	0.26013		21253	0		21253	0		21253	0.114729		21253	0
									21439.2	0		20254	0		20364.9	0		21254	0		21254	0.292246		21254	0		21254	0		21254	0.137749		21254	0
									21445.2	0		20255	0		20370.4	0		21255	0		21255	0.317585		21255	0		21255	0		21255	0.159979		21255	0
									21451.2	0		20256	0		20376	0		21256	0		21256	0.333832		21256	0		21256	0		21256	0.179721		21256	0
									21463.1	0		20257	0		20381.5	0		21257	0		21257	0.33943		21257	0		21257	0		21257	0.195297		21257	0
									21469.1	0		20258	0		20387	0		21258	0		21258	0.333832		21258	0		21258	0		21258	0.205283		21258	0
									21475	0		20259	0		20392.5	0		21259	0		21259	0.317585		21259	0		21259	0		21259	0.208724		21259	0
									21481	0		20260	0		20398	0		21260	0		21260	0.292246		21260	0		21260	0		21260	0.205283		21260	0
									21487	0		20261	1.71356e-05		20403.6	0		21261	0		21261	0.26013		21261	0		21261	0		21261	0.195297		21261	0
									21493	1521.75		20262	2.87713e-05		20409.1	0		21262	0		21262	0.22397		21262	0		21262	0		21262	0.179721		21262	0
									21498.9	4810.47		20263	4.74943e-05		20414.6	0		21263	0		21263	0.186527		21263	0		21263	0		21263	0.159979		21263	0
									21504.9	8159.22		20264	7.70806e-05		20420.2	0		21264	0		21264	0.150263		21264	0		21264	0		21264	0.137749		21264	0
									21510.9	11277.3		20265	0.00012299		20425.7	0		21265	0		21265	0.117089		21265	0		21265	0		21265	0.114729		21265	0
									21516.9	10733.3		20266	0.000192936		20431.2	2.20909		21266	0		21266	0.0882539		21266	0		21266	0		21266	0.0924321		21266	0
									21522.9	9504.26		20267	0.000297564		20436.8	24.7344		21267	0		21267	0.064344		21267	0		21267	0		21267	0.0720331		21267	0
									21528.9	6799.33		20268	0.000451198		20442.3	37.1276		21268	0		21268	0.0453771		21268	0		21268	0		21268	0.0543004		21268	0
									21534.9	4225.41		20269	0.000672628		20447.9	44.2154		21269	0		21269	0.0309543		21269	0		21269	0		21269	0.0395945		21269	0
									21540.9	2228.08		20270	0.000985834		20453.4	44.0583		21270	0		21270	0.0204249		21270	0		21270	0		21270	0.0279272		21270	0
									21546.9	839.602		20271	0.00142054		20459	36.6614		21271	0		21271	0.0130363		21271	0		21271	0		21271	0.0190538		21271	0
									21552.9	58.2371		20272	0.00201244		20464.5	24.1904		21272	0		21272	0.00804832		21272	0		21272	0		21272	0.0125747		21272	0
									21558.9	0		20273	0.00280295		20470.1	4.03137		21273	0		21273	0.00480629		21273	0.000113272		21273	0		21273	0.00802739		21273	0
									21563.8	0		20274	0.00383821		20475.6	4.77926		21274	0		21274	0.00277632		21274	0.000230673		21274	0		21274	0.00495692		21274	0
									21569.8	0		20275	0.00516728		20481.2	8.1375		21275	0		21275	0.00155126		21275	0.000454469		21275	0		21275	0.00296082		21275	0
									21575.8	0		20276	0.00683937		20486.8	10.1479		21276	0		21276	0.000838409		21276	0.000866254		21276	0		21276	0.00171069		21276	6.98709e-05
									21581.8	0		20277	0.00890003		20492.3	23.0847		21277	0		21277	0.00043831		21277	0.00159743		21277	0		21277	0.000956079		21277	0.000142249
									21593.9	0		20278	0.0113864		20497.9	29.4032		21278	0		21278	0.000221647		21278	0.0028499		21278	0		21278	0.000516864		21278	0.000280184
									21599.9	0		20279	0.014322		20503.5	33.0435		21279	0		21279	0.000108417		21279	0.00491895		21279	0		21279	0.000270284		21279	0.00053392
									21605.9	0		20280	0.017711		20509	28.9088		21280	0		21280	0		21280	0.00821389		21280	0		21280	0.000136718		21280	0.000984347
									21611.9	0		20281	0.0215329		20514.6	1.99726		21281	0		21281	0		21281	0.0132696		21281	0		21281	6.68949e-05		21281	0.00175574
									21618	0		20282	0.0257385		20521	0.502195		21282	0		21282	0		21282	0.0207397		21282	0		21282	0		21282	0.00302977
									21624	1777.36		20283	0.0302471		20526.6	24.0194		21283	0		21283	0		21283	0.0313604		21283	0		21283	0		21283	0.00505825
									21630	4257.97		20284	0.0349467		20532.1	39.3686		21284	0		21284	0		21284	0.0458768		21284	0		21284	0		21284	0.00817014
									21636.1	6828.93		20285	0.0396962		20537.7	45.0999		21285	0		21285	0		21285	0.0649289		21285	0		21285	0		21285	0.0127673
									21642.1	8273.58		20286	0.0443315		20543.3	36.8673		21286	0		21286	0		21286	0.0889032		21286	0		21286	0		21286	0.0193022
									21648.2	7753.66		20287	0.048674		20548.9	25.6901		21287	0		21287	0		21287	0.117769		21287	0		21287	0		21287	0.0282328
									21654.2	6780.67		20288	0.0525416		20554.5	0		21288	0		21288	0		21288	0.150931		21288	0		21288	0		21288	0.0399522
									21660.3	4886.11		20289	0.0557609		20559.4	2.74275		21289	0		21289	0		21289	0.187136		21289	0		21289	0		21289	0.0546974
									21666.3	3005.32		20290	0.0581805		20565	21.0352		21290	0		21290	0		21290	0.224477		21290	0		21290	0		21290	0.0724489
									21672.4	1556.3		20291	0.0596824		20570.6	30.4492		21291	0		21291	0		21291	0.260507		21291	0		21291	0		21291	0.0928403
									21678.4	560.434		20292	0.0601915		20576.2	35.2151		21292	0		21292	0		21292	0.292484		21292	0		21292	0		21292	0.115101
									21684.5	0		20293	0.0596824		20581.8	36.152		21293	0		21293	0		21293	0.3177		21293	0		21293	0		21293	0.138059
									21695.2	0		20294	0.0581805		20587.4	32.9502		21294	0		21294	0		21294	0.333862		21294	0		21294	0		21294	0.160209
									21701.3	0		20295	0.0557609		20593	24.3262		21295	0		21295	0		21295	0.33943		21295	0		21295	0		21295	0.179866
									21707.3	0		20296	0.0525416		20598.6	0.71183		21296	0		21296	0		21296	0.333862		21296	0		21296	0		21296	0.195367
									21713.4	0		20297	0.048674		20606.6	1.11823		21297	0		21297	0		21297	0.3177		21297	0		21297	0		21297	0.205301
									21725.5	0		20298	0.0443315		20612.2	22.8088		21298	0		21298	0		21298	0.292484		21298	0		21298	0		21298	0.208724
									21731.6	0		20299	0.0396962		20617.8	37.3738		21299	0		21299	0		21299	0.260507		21299	0		21299	0		21299	0.205301
									21737.7	0		20300	0.0349467		20623.4	42.4827		21300	0		21300	0		21300	0.224477		21300	0		21300	0		21300	0.195367
									21743.8	0		20301	0.0302471		20629	33.7396		21301	0		21301	0		21301	0.187136		21301	0		21301	0		21301	0.179866
									21749.9	0		20302	0.0257385		20634.6	26.4688		21302	0		21302	0		21302	0.150931		21302	0		21302	0		21302	0.160209
									21756	142.145		20303	0.0215329		20640.3	4.01919		21303	0		21303	0		21303	0.117769		21303	0		21303	0		21303	0.138059
									21762	1611.49		20304	0.017711		20643.4	0		21304	0		21304	0		21304	0.0889032		21304	0		21304	0		21304	0.115101
									21768.1	3280.05		20305	0.014322		20649.1	3.56231		21305	0		21305	0		21305	0.0649289		21305	0		21305	0		21305	0.0928403
									21774.2	5051.47		20306	0.0113864		20654.7	21.7796		21306	0		21306	0		21306	0.0458768		21306	0		21306	0		21306	0.0724489
									21780.3	5378.41		20307	0.00890003		20660.3	33.0458		21307	0		21307	0		21307	0.0313604		21307	0		21307	0		21307	0.0546974
									21786.4	4937.94		20308	0.00683937		20666	31.458		21308	0		21308	0		21308	0.0207397		21308	0		21308	0		21308	0.0399522
									21792.5	4258.66		20309	0.00516728		20671.6	24.914		21309	0		21309	0		21309	0.0132696		21309	0		21309	0		21309	0.0282328
									21798.6	3248.58		20310	0.00383821		20677.2	19.1157		21310	0		21310	0		21310	0.00821389		21310	0		21310	0		21310	0.0193022
									21804.7	2015.94		20311	0.00280295		20682.9	0.915971		21311	0		21311	0		21311	0.00491895		21311	0		21311	0		21311	0.0127673
									21810.9	1026.99		20312	0.00201244		20691.3	0.329876		21312	0		21312	0		21312	0.0028499		21312	0		21312	0		21312	0.00817014
									21817	338.25		20313	0.00142054		20697	11.2674		21313	0		21313	0		21313	0.00159743		21313	0		21313	0		21313	0.00505825
									21823.1	0		20314	0.000985834		20702.6	36.7794		21314	0		21314	0		21314	0.000866254		21314	0		21314	0		21314	0.00302977
									21823.3	0		20315	0.000672628		20708.3	47.3773		21315	0		21315	0		21315	0.000454469		21315	0		21315	0		21315	0.00175574
									21829.4	0		20316	0.000451198		20713.9	39.2012		21316	0		21316	0		21316	0.000230673		21316	0		21316	0		21316	0.000984347
									21835.5	0		20317	0.000297564		20719.6	29.3538		21317	0		21317	0		21317	0.000113272		21317	0		21317	0		21317	0.00053392
									21841.7	0		20318	0.000192936		20725.2	2.50768		21318	0		21318	0		21318	0		21318	0		21318	0		21318	0.000280184
									21853.9	0		20319	0.00012299		20733.1	0.40334		21319	0		21319	0		21319	0		21319	0		21319	0		21319	0.000142249
									21860.1	0		20320	7.70806e-05		20738.8	27.4991		21320	0		21320	0		21320	0		21320	0		21320	0		21320	6.98709e-05
									21866.2	0		20321	4.74943e-05		20744.4	43.9684		21321	0.000177543		21321	0		21321	0		21321	0		21321	0		21321	0
									21872.3	0		20322	2.87713e-05		20750.1	37.4628		21322	0.000359852		21322	0		21322	0		21322	0		21322	0		21322	0
									21878.5	0		20323	1.71356e-05		20755.8	27.9601		21323	0.000705788		21323	0		21323	0		21323	0.000119798		21323	0		21323	0
									21884.6	45.838		20324	0		20761.4	20.2257		21324	0.00133953		21324	0		21324	0		21324	0.000242751		21324	0		21324	0
									21890.8	1107.23		20325	0		20762.1	27.6526		21325	0.00246015		21325	0		21325	0		21325	0.000476001		21325	0		21325	0
									21896.9	2355.82		20326	0		20767.8	46.133		21326	0.00437219		21326	0		21326	0		21326	0.000903211		21326	0		21326	0
									21903.1	3704.45		20327	0		20773.5	70.6493		21327	0.00751911		21327	0		21327	0		21327	0.00165846		21327	0		21327	0
									21909.2	4129.35		20328	0		20779.1	62.4553		21328	0.012513		21328	0		21328	0		21328	0.00294683		21328	0		21328	0
									21915.4	3807.4		20329	0		20784.8	43.2409		21329	0.0201506		21329	0		21329	0		21329	0.00506686		21329	0		21329	0
									21921.5	3296.01		20330	0		20790.5	22.7517		21330	0.0314009		21330	0		21330	0		21330	0.00843058		21330	0		21330	0
									21927.7	2287.89		20331	0		20796.2	10.2398		21331	0.0473507		21331	0		21331	0		21331	0.0135741		21331	0		21331	0
									21933.9	1362.45		20332	0		20807.9	12.0983		21332	0.0690939		21332	0		21332	0		21332	0.0211494		21332	0		21332	0
									21940	676.373		20333	0		20813.6	30.0255		21333	0.0975624		21333	0		21333	0		21333	0.0318874		21333	0		21333	0
									21946.2	226.029		20334	0		20819.3	53.51		21334	0.133307		21334	0		21334	0		21334	0.0465237		21334	0		21334	0
									21952.4	0		20335	0		20825	64.0666		21335	0.176261		21335	0		21335	0		21335	0.0656847		21335	0		21335	0
									21964.4	0		20336	0		20830.7	53.452		21336	0.22552		21336	0		21336	0		21336	0.0897405		21336	0		21336	0
									21970.6	0		20337	0		20836.4	38.9479		21337	0.279219		21337	0		21337	0		21337	0.118644		21337	0		21337	0
									21976.8	0		20338	0		20842.1	28.0093		21338	0.33453		21338	0		21338	0		21338	0.151789		21338	0		21338	0
									21983	0		20339	0		20842.7	31.7506		21339	0.38784		21339	0		21339	0		21339	0.187917		21339	0		21339	0
									22001.5	0		20340	0		20848.4	48.2823		21340	0.435111		21340	0		21340	0		21340	0.225127		21340	0		21340	0
									22007.7	0		20341	0		20854.1	75.6481		21341	0.472364		21341	0		21341	0		21341	0.26099		21341	0		21341	0
									22013.9	0		20342	0		20859.8	81.6965		21342	0.49623		21342	0		21342	0		21342	0.292789		21342	0		21342	0
									22020.1	0		20343	0		20865.6	56.7617		21343	0.50445		21343	0		21343	0		21343	0.317847		21343	0		21343	0
									22026.3	0		20344	0		20871.3	32.8728		21344	0.49623		21344	0		21344	0		21344	0.3339		21344	0		21344	0
									22032.5	597.522		20345	0		20877	6.78187		21345	0.472364		21345	0		21345	0		21345	0.33943		21345	0		21345	0
									22038.7	1384.79		20346	0		20881.8	0		21346	0.435111		21346	0		21346	0		21346	0.3339		21346	0		21346	0
									22044.9	2206.38		20347	0		20887.5	8.92703		21347	0.38784		21347	0		21347	0		21347	0.317847		21347	0		21347	0
									22051.2	2536.46		20348	0		20893.3	28.4092		21348	0.33453		21348	0		21348	0		21348	0.292789		21348	0		21348	0
									22057.4	2319.8		20349	0		20899	42.4288		21349	0.279219		21349	0		21349	0		21349	0.26099		21349	0		21349	0
									22063.6	1983.26		20350	0		20904.7	40.6141		21350	0.22552		21350	0		21350	0		21350	0.225127		21350	0		21350	0
									22069.8	1506.84		20351	0		20910.5	29.4066		21351	0.176261		21351	0		21351	0		21351	0.187917		21351	0		21351	0
									22076	949.472		20352	0		20916.2	20.7295		21352	0.133307		21352	0		21352	0		21352	0.151789		21352	0		21352	0
									22082.2	499.26		20353	0		20921.9	35.3072		21353	0.0975624		21353	0		21353	0		21353	0.118644		21353	0		21353	0
									22088.5	172.022		20354	0		20927.7	71.8403		21354	0.0690939		21354	0		21354	0		21354	0.0897405		21354	0		21354	0
									22094.7	0		20355	0		20933.4	109.12		21355	0.0473507		21355	0		21355	0		21355	0.0656847		21355	0		21355	0
									22100.9	0		20356	0		20939.2	104.685		21356	0.0314009		21356	0		21356	0		21356	0.0465237		21356	0		21356	0
									22107.2	0		20357	0		20944.9	71.474		21357	0.0201506		21357	0		21357	0		21357	0.0318874		21357	0		21357	0
									22113.4	0		20358	0		20950.7	36.7073		21358	0.012513		21358	0		21358	0		21358	0.0211494		21358	0		21358	0
									22119.6	0		20359	0		20956.4	12.8271		21359	0.00751911		21359	0		21359	0		21359	0.0135741		21359	0		21359	0
									22138.4	0		20360	0		20962.2	20.5292		21360	0.00437219		21360	0.00018541		21360	0		21360	0.00843058		21360	0		21360	0
									22144.6	0		20361	0		20967.9	53.1457		21361	0.00246015		21361	0.000374353		21361	0		21361	0.00506686		21361	0		21361	0
									22150.9	0		20362	0		20973.7	91.2913		21362	0.00133953		21362	0.000731536		21362	0		21362	0.00294683		21362	0.000125072		21362	0
									22157.1	0		20363	0		20979.5	90.9657		21363	0.000705788		21363	0.00138356		21363	0		21363	0.00165846		21363	0.00025247		21363	0
									22163.4	0		20364	0		20985.2	57.7355		21364	0.000359852		21364	0.0025326		21364	0		21364	0.000903211		21364	0.000493255		21364	0
									22169.7	449.934		20365	0		20991	24.6702		21365	0.000177543		21365	0.00448686		21365	0		21365	0.000476001		21365	0.000932707		21365	0
									22175.9	1216.26		20366	0		20996.8	4.81026		21366	0		21366	0.00769353		21366	0		21366	0.000242751		21366	0.00170699		21366	0
									22182.2	2024.71		20367	0		21002.5	5.8872		21367	0		21367	0.0127678		21367	0		21367	0.000119798		21367	0.00302362		21367	0
									22188.5	2487.82		20368	0		21008.3	41.644		21368	0		21368	0.0205075		21368	0		21368	0		21368	0.00518365		21368	0
									22194.7	2257.93		20369	0		21014.1	94.2062		21369	0		21369	0.0318799		21369	0		21369	0		21369	0.00860113		21369	0
									22201	1889.69		20370	0		21019.9	134.047		21370	0		21370	0.0479655		21370	0		21370	0		21370	0.013813		21370	0
									22207.3	1279.11		20371	0		21025.7	111.04		21371	0		21371	0.0698469		21371	0		21371	0		21371	0.0214699		21371	0
									22213.6	780.254		20372	0		21031.4	66.8186		21372	0		21372	0.0984403		21372	0		21372	0		21372	0.0322987		21372	0
									22219.9	409.57		20373	0		21037.2	20.3882		21373	0		21373	0.134278		21373	0		21373	0		21373	0.0470275		21373	0
									22226.1	135.565		20374	0		21043	12.8172		21374	0		21374	0.177274		21374	0		21374	0		21374	0.066272		21374	0
									22232.4	0		20375	0		21048.8	64.1376		21375	0		21375	0.226512		21375	0		21375	0		21375	0.0903899		21375	0
									22238.7	0		20376	0		21054.6	134.277		21376	0		21376	0.280121		21376	0		21376	0		21376	0.119322		21376	0
									22245	0		20377	3.83201e-05		21060.4	179.028		21377	0		21377	0.33528		21377	0		21377	0		21377	0.152452		21377	0
									22251.3	0		20378	6.37784e-05		21066.2	143.701		21378	0		21378	0.388396		21378	0		21378	0		21378	0.188521		21378	0
									22257.6	0		20379	0.000104392		21072	86.8729		21379	0		21379	0.435462		21379	0		21379	0		21379	0.225629		21379	0
									22270.2	0		20380	0.000168037		21077.8	32.1946		21380	0		21380	0.472534		21380	0		21380	0		21380	0.261362		21380	0
									22276.5	0		20381	0.000266005		21083.6	30.5934		21381	0		21381	0.496275		21381	0		21381	0		21381	0.293023		21381	0
									22282.8	0		20382	0.000414115		21089.4	88.3992		21382	0		21382	0.50445		21382	0		21382	0		21382	0.31796		21382	0
									22289.1	0		20383	0.000634013		21095.2	165.065		21383	0		21383	0.496275		21383	0		21383	0		21383	0.33393		21383	0
									22295.4	0		20384	0.0009546		21101.1	201.084		21384	0		21384	0.472534		21384	0		21384	0		21384	0.33943		21384	0
									22301.8	73.0746		20385	0.00141348		21106.9	146.309		21385	0		21385	0.435462		21385	0		21385	0		21385	0.33393		21385	0
									22308.1	431.687		20386	0.00205828		21112.7	76.7239		21386	0		21386	0.388396		21386	0		21386	0		21386	0.31796		21386	0
									22314.4	811.479		20387	0.00294758		21118.5	15.2307		21387	0		21387	0.33528		21387	0		21387	0		21387	0.293023		21387	0
									22320.7	1184.01		20388	0.00415119		21124.3	13.7395		21388	0		21388	0.280121		21388	0		21388	0		21388	0.261362		21388	0
									22327.1	1183.24		20389	0.00574945		21130.2	82.7649		21389	0		21389	0.226512		21389	0		21389	0		21389	0.225629		21389	0
									22333.4	1143.72		20390	0.00783114		21136	177.369		21390	0		21390	0.177274		21390	0		21390	0		21390	0.188521		21390	0
									22339.7	1074.09		20391	0.0104899		21141.8	256.279		21391	0		21391	0.134278		21391	0		21391	0		21391	0.152452		21391	0
									22346.1	981.77		20392	0.0138185		21147.7	196.061		21392	0		21392	0.0984403		21392	0		21392	0		21392	0.119322		21392	0
									22352.4	677.164		20393	0.0179018		21153.5	111.004		21393	0		21393	0.0698469		21393	0		21393	0		21393	0.0903899		21393	0
									22358.7	345.978		20394	0.0228077		21159.3	17.7671		21394	0		21394	0.0479655		21394	0		21394	0		21394	0.066272		21394	0
									22365.1	85.8618		20395	0.0285765		21165.2	0		21395	0		21395	0.0318799		21395	0		21395	0		21395	0.0470275		21395	0
									22371.4	0		20396	0.0352115		21171	56.0529		21396	0		21396	0.0205075		21396	0		21396	0		21396	0.0322987		21396	0
									22377.8	0		20397	0.0426683		21176.9	154.886		21397	0		21397	0.0127678		21397	0		21397	0		21397	0.0214699		21397	0
									22384.1	0		20398	0.0508479		21182.7	248.096		21398	0		21398	0.00769353		21398	0.000193564		21398	0		21398	0.013813		21398	0
									22390.5	0		20399	0.0595917		21188.6	219.195		21399	0		21399	0.00448686		21399	0.000389325		21399	0		21399	0.00860113		21399	0
									22396.8	0		20400	0.0686823		21194.4	138.434		21400	0		21400	0.0025326		21400	0.000758026		21400	0		21400	0.00518365		21400	0
									22415.9	0		20401	0.0778484		21200.3	51.2262		21401	0		21401	0.00138356		21401	0.00142869		21401	0		21401	0.00302362		21401	0.000130537
									22422.3	0		20402	0.0867762		21206.1	17.3707		21402	0		21402	0.000731536		21402	0.00260663		21402	0		21402	0.00170699		21402	0.000262503
									22428.7	0		20403	0.0951256		21212	77.1618		21403	0		21403	0.000374353		21403	0.00460367		21403	0		21403	0.000932707		21403	0.000511003
									22435.1	0		20404	0.102551		21217.8	187.897		21404	0		21404	0.00018541		21404	0.00787068		21404	0		21404	0.000493255		21404	0.000962942
									22441.4	27.0336		20405	0.108725		21223.7	287.962		21405	0		21405	0		21405	0.0130258		21405	0		21405	0.00025247		21405	0.00175657
									22447.8	327.512		20406	0.113361		21229.6	273.838		21406	0		21406	0		21406	0.0208681		21406	0		21406	0.000125072		21406	0.00310184
									22454.2	653.582		20407	0.116237		21235.5	175.301		21407	0		21407	0		21407	0.0323627		21407	0		21407	0		21407	0.00530226
									22460.6	1008.11		20408	0.117212		21241.3	63.1631		21408	0		21408	0		21408	0.0485836		21408	0		21408	0		21408	0.00877387
									22467	1049.37		20409	0.116237		21247.2	34.7003		21409	0		21409	0		21409	0.0706025		21409	0		21409	0		21409	0.0140543
									22473.4	966.333		20410	0.113361		21253.1	135.631		21410	0		21410	0		21410	0.0993196		21410	0		21410	0		21410	0.021793
									22479.7	846.358		20411	0.108725		21259	292.48		21411	0		21411	0		21411	0.135249		21411	0		21411	0		21411	0.0327124
									22486.1	675.489		20412	0.102551		21264.8	402.655		21412	0		21412	0		21412	0.178286		21412	0		21412	0		21412	0.0475331
									22492.5	420.82		20413	0.0951256		21270.7	303.324		21413	0		21413	0		21413	0.227502		21413	0		21413	0		21413	0.0668603
									22498.9	212.247		20414	0.0867762		21276.6	155.564		21414	0		21414	0		21414	0.281019		21414	0		21414	0		21414	0.0910393
									22505.3	63.9004		20415	0.0778484		21282.5	3.9972		21415	0		21415	0		21415	0.336026		21415	0		21415	0		21415	0.119999
									22511.8	0		20416	0.0686823		21288.4	0		21416	0		21416	0		21416	0.388949		21416	0		21416	0		21416	0.153114
									22518.2	0		20417	0.0595917		21294.3	98.7543		21417	0		21417	0		21417	0.435811		21417	0		21417	0		21417	0.189121
									22524.6	0		20418	0.0508479		21300.2	282.524		21418	0		21418	0		21418	0.472702		21418	0		21418	0		21418	0.226128
									22531	0		20419	0.0426683		21306.1	483.828		21419	0		21419	0		21419	0.496319		21419	0		21419	0		21419	0.261732
									22537.4	0		20420	0.0352115		21312	458.391		21420	0		21420	0		21420	0.50445		21420	0		21420	0		21420	0.293256
									22556.7	0		20421	0.0285765		21317.9	286.171		21421	0		21421	0		21421	0.496319		21421	0		21421	0		21421	0.318073
									22563.1	0		20422	0.0228077		21323.8	120.91		21422	0		21422	0		21422	0.472702		21422	0		21422	0		21422	0.33396
									22569.5	0		20423	0.0179018		21329.7	41.6756		21423	0		21423	0		21423	0.435811		21423	0		21423	0		21423	0.33943
									22576	0		20424	0.0138185		21335.6	94.4905		21424	0		21424	0		21424	0.388949		21424	0		21424	0		21424	0.33396
									22582.4	0		20425	0.0104899		21341.5	267.49		21425	0		21425	0		21425	0.336026		21425	0		21425	0		21425	0.318073
									22588.8	262.529		20426	0.00783114		21347.4	456.434		21426	0		21426	0		21426	0.281019		21426	0		21426	0		21426	0.293256
									22595.3	583.418		20427	0.00574945		21353.4	482.08		21427	0		21427	0		21427	0.227502		21427	0		21427	0		21427	0.261732
									22601.7	912.971		20428	0.00415119		21359.3	309.129		21428	0		21428	0		21428	0.178286		21428	0		21428	0		21428	0.226128
									22608.2	1019.76		20429	0.00294758		21365.2	120.855		21429	0		21429	0		21429	0.135249		21429	0		21429	0		21429	0.189121
									22614.6	1015.4		20430	0.00205828		21371.1	1.84142		21430	0		21430	0		21430	0.0993196		21430	0		21430	0		21430	0.153114
									22621.1	985.285		20431	0.00141348		21377.1	63.9218		21431	0		21431	0		21431	0.0706025		21431	0		21431	0		21431	0.119999
									22627.5	766.055		20432	0.0009546		21383	290.774		21432	0		21432	0		21432	0.0485836		21432	0		21432	0		21432	0.0910393
									22634	459.302		20433	0.000634013		21388.9	520.687		21433	0		21433	0		21433	0.0323627		21433	0		21433	0		21433	0.0668603
									22640.5	186.365		20434	0.000414115		21394.9	583.355		21434	0		21434	0		21434	0.0208681		21434	0		21434	0		21434	0.0475331
									22646.9	29.9008		20435	0.000266005		21400.8	365.76		21435	0		21435	0		21435	0.0130258		21435	0		21435	0		21435	0.0327124
									22649.1	0		20436	0.000168037		21406.7	152.994		21436	0		21436	0		21436	0.00787068		21436	0		21436	0		21436	0.021793
									22655.6	0		20437	0.000104392		21412.7	12.993		21437	0		21437	0		21437	0.00460367		21437	0		21437	0		21437	0.0140543
									22662	0		20438	6.37784e-05		21418.6	85.1263		21438	0		21438	0		21438	0.00260663		21438	0		21438	0		21438	0.00877387
									22668.5	0		20439	3.83201e-05		21424.6	317.004		21439	0		21439	0		21439	0.00142869		21439	0		21439	0		21439	0.00530226
									22694.5	0		20440	0		21430.5	552.633		21440	0		21440	0		21440	0.000758026		21440	0		21440	0		21440	0.00310184
									22700.9	0		20441	0		21436.5	607.777		21441	0		21441	0		21441	0.000389325		21441	0		21441	0		21441	0.00175657
									22707.4	0		20442	0		21442.4	400.576		21442	0		21442	0		21442	0.000193564		21442	0		21442	0		21442	0.000962942
									22713.9	0		20443	0		21448.4	178.487		21443	0		21443	0		21443	0		21443	0		21443	0		21443	0.000511003
									22720.4	0		20444	0		21454.4	40.613		21444	0		21444	0		21444	0		21444	0		21444	0		21444	0.000262503
									22726.9	109.134		20445	0		21460.3	107.539		21445	0		21445	0		21445	0		21445	0		21445	0		21445	0.000130537
									22733.4	318.569		20446	0		21466.3	370.496		21446	0		21446	0		21446	0		21446	0		21446	0		21446	0
									22739.9	530.116		20447	0		21472.3	641.272		21447	0.000277235		21447	0		21447	0		21447	0		21447	0		21447	0
									22746.4	678.34		20448	0		21478.2	770.098		21448	0.00055499		21448	0		21448	0		21448	0		21448	0		21448	0
									22753	639.112		20449	0		21484.2	512.156		21449	0.00107573		21449	0		21449	0		21449	0.000204516		21449	0		21449	0
									22759.5	551.59		20450	0		21490.2	245.96		21450	0.00201883		21450	0		21450	0		21450	0.000409346		21450	0		21450	0
									22766	422.846		20451	0		21496.1	26.2239		21451	0.00366841		21451	0		21451	0		21451	0.0007933		21451	0		21451	0
									22772.5	269.822		20452	0		21502.1	44.8316		21452	0.00645407		21452	0		21452	0		21452	0.00148856		21452	0		21452	0
									22779	129.37		20453	0		21508.1	284.13		21453	0.0109944		21453	0		21453	0		21453	0.00270446		21453	0		21453	0
									22785.6	118.982		20454	0		21514.1	571.908		21454	0.0181337		21454	0		21454	0		21454	0.00475747		21454	0		21454	0
									22792.1	76.3687		20455	0		21520.1	719.03		21455	0.0289589		21455	0		21455	0		21455	0.00810316		21455	0		21455	0
									22798.6	0		20456	0		21526.1	508.066		21456	0.0447771		21456	0		21456	0		21456	0.0133634		21456	0		21456	0
									22807.9	0		20457	0		21532.1	240.206		21457	0.0670365		21457	0		21457	0		21457	0.0213384		21457	0		21457	0
									22814.5	0		20458	0		21538.1	43.4549		21458	0.097173		21458	0		21458	0		21458	0.0329906		21458	0		21458	0
									22821	0		20459	0		21544.1	77.5042		21459	0.136383		21459	0		21459	0		21459	0.0493857		21459	0		21459	0
									22827.6	0		20460	0		21550.1	407.234		21460	0.185333		21460	0		21460	0		21460	0.0715807		21460	0		21460	0
									22847.2	0		20461	0		21556.1	812.41		21461	0.243852		21461	0		21461	0		21461	0.100455		21461	0		21461	0
									22853.7	0		20462	0		21562.1	1158.91		21462	0.310655		21462	0		21462	0		21462	0.1365		21462	0		21462	0
									22860.3	0		20463	0		21568.1	930.701		21463	0.383188		21463	0		21463	0		21463	0.179588		21463	0		21463	0
									22866.9	0		20464	0		21574.1	551.214		21464	0.457639		21464	0		21464	0		21464	0.228773		21464	0		21464	0
									22873.4	0		20465	0		21580.1	171.797		21465	0.529194		21465	0		21465	0		21465	0.282172		21465	0		21465	0
									22880	53.4251		20466	0		21586.1	84.8453		21466	0.592497		21466	0		21466	0		21466	0.336982		21466	0		21466	0
									22886.6	174.374		20467	0		21592.1	379.348		21467	0.642299		21467	0		21467	0		21467	0.389658		21467	0		21467	0
									22893.1	324.988		20468	0		21598.2	808.094		21468	0.674168		21468	0		21468	0		21468	0.436257		21468	0		21468	0
									22899.7	492.108		20469	0		21604.2	1216.98		21469	0.685138		21469	0		21469	0		21469	0.472917		21469	0		21469	0
									22906.3	535.883		20470	0		21610.2	1011.94		21470	0.674168		21470	0		21470	0		21470	0.496375		21470	0		21470	0
									22912.9	509.815		20471	0		21616.2	593.212		21471	0.642299		21471	0		21471	0		21471	0.50445		21471	0		21471	0
									22919.4	393.352		20472	0		21622.3	142.505		21472	0.592497		21472	0		21472	0		21472	0.496375		21472	0		21472	0
									22926	244.614		20473	0		21628.3	15.8356		21473	0.529194		21473	0		21473	0		21473	0.472917		21473	0		21473	0
									22932.6	125.814		20474	0		21634.3	296.525		21474	0.457639		21474	0		21474	0		21474	0.436257		21474	0		21474	0
									22939.2	45.8959		20475	0		21640.4	739.535		21475	0.383188		21475	0		21475	0		21475	0.389658		21475	0		21475	0
									22945.8	0		20476	0		21646.4	1209.31		21476	0.310655		21476	0		21476	0		21476	0.336982		21476	0		21476	0
									22953.9	0		20477	0		21652.5	1100.05		21477	0.243852		21477	0		21477	0		21477	0.282172		21477	0		21477	0
									22960.5	0		20478	0		21658.5	647.141		21478	0.185333		21478	0		21478	0		21478	0.228773		21478	0		21478	0
									22967.1	0		20479	0		21664.6	200.518		21479	0.136383		21479	0		21479	0		21479	0.179588		21479	0		21479	0
									22973.7	0		20480	0		21670.6	78.7247		21480	0.097173		21480	0		21480	0		21480	0.1365		21480	0		21480	0
									22993.5	0		20481	0		21676.7	335.283		21481	0.0670365		21481	0		21481	0		21481	0.100455		21481	0		21481	0
									23000.2	0		20482	0		21682.7	777.711		21482	0.0447771		21482	0		21482	0		21482	0.0715807		21482	0		21482	0
									23006.8	0		20483	0		21688.8	1244.37		21483	0.0289589		21483	0		21483	0		21483	0.0493857		21483	0		21483	0
									23013.4	0		20484	0		21694.8	1208.68		21484	0.0181337		21484	0		21484	0		21484	0.0329906		21484	0		21484	0
									23020	0		20485	0		21700.9	751.476		21485	0.0109944		21485	0		21485	0		21485	0.0213384		21485	0		21485	0
									23026.7	98.0972		20486	0		21707	312.494		21486	0.00645407		21486	0.000289298		21486	0		21486	0.0133634		21486	0		21486	0
									23033.3	254.006		20487	0		21713	100.589		21487	0.00366841		21487	0.000576953		21487	0		21487	0.00810316		21487	0		21487	0
									23039.9	419.017		20488	0		21719.1	235.819		21488	0.00201883		21488	0.00111427		21488	0		21488	0.00475747		21488	0.000213359		21488	0
									23046.6	456.27		20489	0		21725.2	707.755		21489	0.00107573		21489	0.002084		21489	0		21489	0.00270446		21489	0.000425443		21489	0
									23053.2	398.847		20490	0		21731.3	1214.16		21490	0.00055499		21490	0.00377451		21490	0		21490	0.00148856		21490	0.000821544		21490	0
									23059.8	323.677		20491	0		21737.3	1363.35		21491	0.000277235		21491	0.00662033		21491	0		21491	0.0007933		21491	0.00153631		21491	0
									23066.5	210.68		20492	0		21743.4	891.102		21492	0		21492	0.0112449		21492	0		21492	0.000409346		21492	0.00278219		21492	0
									23073.1	109.815		20493	0		21749.5	405.827		21493	0		21493	0.0184963		21493	0		21493	0.000204516		21493	0.00487925		21493	0
									23079.8	26.045		20494	4.66185e-05		21755.6	112.235		21494	0		21494	0.0294627		21494	0		21494	0		21494	0.00828664		21494	0
									23086.4	0		20495	7.81924e-05		21761.7	250.071		21495	0		21495	0.0454481		21495	0		21495	0		21495	0.013629		21495	0
									23093.1	0		20496	0.000129015		21767.8	777.141		21496	0		21496	0.0678914		21496	0		21496	0		21496	0.0217073		21496	0
									23099.8	0		20497	0.000209405		21773.9	1312.93		21497	0		21497	0.0982133		21497	0		21497	0		21497	0.0334818		21497	0
									23106.4	0		20498	0.00033435		21780	1592.1		21498	0		21498	0.137588		21498	0		21498	0		21498	0.0500116		21498	0
									23153.1	0		20499	0.000525153		21786.1	1065.25		21499	0		21499	0.186659		21499	0		21499	0		21499	0.0723422		21499	0
									23159.8	0		20500	0.00081141		21792.2	528.384		21500	0		21500	0.245229		21500	0		21500	0		21500	0.101338		21500	0
									23166.5	0		20501	0.00123329		21798.3	57.8239		21501	0		21501	0.311998		21501	0		21501	0		21501	0.137471		21501	0
									23173.2	0		20502	0.00184399		21804.4	29.6913		21502	0		21502	0.384403		21502	0		21502	0		21502	0.180596		21502	0
									23179.9	29.4371		20503	0.0027122		21810.5	485.538		21503	0		21503	0.458647		21503	0		21503	0		21503	0.229755		21503	0
									23186.6	119.669		20504	0.00392424		21816.6	1062.53		21504	0		21504	0.52994		21504	0		21504	0		21504	0.283062		21504	0
									23193.3	215.851		20505	0.00558544		21822.7	1580.39		21505	0		21505	0.592967		21505	0		21505	0		21505	0.33772		21505	0
									23200	249.289		20506	0.00782042		21828.8	1271.74		21506	0		21506	0.642525		21506	0		21506	0		21506	0.390203		21506	0
									23206.7	190.097		20507	0.0107714		21834.9	712.823		21507	0		21507	0.674227		21507	0		21507	0		21507	0.436601		21507	0
									23213.4	117.606		20508	0.0145943		21841.1	209.089		21508	0		21508	0.685138		21508	0		21508	0		21508	0.473082		21508	0
									23220.1	2.40315		20509	0.019452		21847.2	176.607		21509	0		21509	0.674227		21509	0		21509	0		21509	0.496419		21509	0
									23232.7	0		20510	0.0255044		21853.3	695.63		21510	0		21510	0.642525		21510	0		21510	0		21510	0.50445		21510	0
									23239.4	0		20511	0.0328955		21859.5	1323.2		21511	0		21511	0.592967		21511	0		21511	0		21511	0.496419		21511	0
									23246.1	0		20512	0.0417375		21865.6	1830.57		21512	0		21512	0.52994		21512	0		21512	0		21512	0.473082		21512	0
									23252.9	0		20513	0.0520939		21871.7	1416.41		21513	0		21513	0.458647		21513	0		21513	0		21513	0.436601		21513	0
									23306.8	0		20514	0.0639611		21877.9	786.036		21514	0		21514	0.384403		21514	0		21514	0		21514	0.390203		21514	0
									23313.5	0		20515	0.077253		21884	198.316		21515	0		21515	0.311998		21515	0		21515	0		21515	0.33772		21515	0
									23320.3	0		20516	0.0917876		21890.1	136.024		21516	0		21516	0.245229		21516	0		21516	0		21516	0.283062		21516	0
									23327	0		20517	0.107281		21896.3	630.018		21517	0		21517	0.186659		21517	0		21517	0		21517	0.229755		21517	0
									23333.8	20.6649		20518	0.123347		21902.4	1279.24		21518	0		21518	0.137588		21518	0		21518	0		21518	0.180596		21518	0
									23340.5	67.7345		20519	0.139511		21908.6	1967.32		21519	0		21519	0.0982133		21519	0		21519	0		21519	0.137471		21519	0
									23347.3	111.494		20520	0.155223		21914.7	1757.51		21520	0		21520	0.0678914		21520	0		21520	0		21520	0.101338		21520	0
									23354.1	143.783		20521	0.169892		21920.9	1067.06		21521	0		21521	0.0454481		21521	0		21521	0		21521	0.0723422		21521	0
									23360.8	171.997		20522	0.182919		21927.1	409.989		21522	0		21522	0.0294627		21522	0		21522	0		21522	0.0500116		21522	0
									23367.6	196.029		20523	0.193738		21933.2	162.443		21523	0		21523	0.0184963		21523	0		21523	0		21523	0.0334818		21523	0
									23374.4	189.505		20524	0.201856		21939.4	423.303		21524	0		21524	0.0112449		21524	0		21524	0		21524	0.0217073		21524	0
									23381.2	127.491		20525	0.206889		21945.5	927.105		21525	0		21525	0.00662033		21525	0.000301794		21525	0		21525	0.013629		21525	0
									23387.9	64.4535		20526	0.208594		21951.7	1397.54		21526	0		21526	0.00377451		21526	0.000599617		21526	0		21526	0.00828664		21526	0
									23394.7	28.4891		20527	0.206889		21957.9	1251.46		21527	0		21527	0.002084		21527	0.0011539		21527	0		21527	0.00487925		21527	0.000222517
									23395.6	36.0687		20528	0.201856		21964.1	707.717		21528	0		21528	0.00111427		21528	0.00215078		21528	0		21528	0.00278219		21528	0.000442051
									23402.4	62.739		20529	0.193738		21970.2	170.99		21529	0		21529	0.000576953		21529	0.00388288		21529	0		21529	0.00153631		21529	0.00085058
									23409.2	77.3623		20530	0.182919		21976.4	32.1673		21530	0		21530	0.000289298		21530	0.00678962		21530	0		21530	0.000821544		21530	0.00158523
									23416	50.4195		20531	0.169892		21982.6	370.005		21531	0		21531	0		21531	0.0114992		21531	0		21531	0.000425443		21531	0.00286157
									23422.8	1.96815		20532	0.155223		21988.8	1013.42		21532	0		21532	0		21532	0.0188635		21532	0		21532	0.000213359		21532	0.00500324
									23429.6	0		20533	0.139511		21995	1699.33		21533	0		21533	0		21533	0.0299716		21533	0		21533	0		21533	0.00847291
									23436.4	0		20534	0.123347		22001.2	1811.49		21534	0		21534	0		21534	0.0461241		21534	0		21534	0		21534	0.0138979
									23443.2	0		20535	0.107281		22007.4	1130.83		21535	0		21535	0		21535	0.068751		21535	0		21535	0		21535	0.0220799
									23450	0		20536	0.0917876		22013.6	496.279		21536	0		21536	0		21536	0.099257		21536	0		21536	0		21536	0.0339768
									23497.8	0		20537	0.077253		22019.8	139.881		21537	0		21537	0		21537	0.138796		21537	0		21537	0		21537	0.0506409
									23504.6	0		20538	0.0639611		22026	254.097		21538	0		21538	0		21538	0.187985		21538	0		21538	0		21538	0.0731063
									23511.5	0		20539	0.0520939		22032.2	733.182		21539	0		21539	0		21539	0.246604		21539	0		21539	0		21539	0.102222
									23518.3	0		20540	0.0417375		22038.4	1200.71		21540	0		21540	0		21540	0.313336		21540	0		21540	0		21540	0.138441
									23525.2	33.2405		20541	0.0328955		22044.6	1383.59		21541	0		21541	0		21541	0.385614		21541	0		21541	0		21541	0.181603
									23532	95.2923		20542	0.0255044		22050.8	933.476		21542	0		21542	0		21542	0.45965		21542	0		21542	0		21542	0.230735
									23538.9	83.0625		20543	0.019452		22057	433.237		21543	0		21543	0		21543	0.530681		21543	0		21543	0		21543	0.283948
									23545.7	37.1546		20544	0.0145943		22063.2	93.3156		21544	0		21544	0		21544	0.593433		21544	0		21544	0		21544	0.338454
									23552.6	0		20545	0.0107714		22069.4	138.921		21545	0		21545	0		21545	0.64275		21545	0		21545	0		21545	0.390746
									23559.4	0		20546	0.00782042		22075.7	542.495		21546	0		21546	0		21546	0.674286		21546	0		21546	0		21546	0.436942
									23566.3	0		20547	0.00558544		22081.9	1013.41		21547	0		21547	0		21547	0.685138		21547	0		21547	0		21547	0.473247
									23573.2	0		20548	0.00392424		22088.1	1357.16		21548	0		21548	0		21548	0.674286		21548	0		21548	0		21548	0.496462
									23580	0		20549	0.0027122		22094.3	1027.74		21549	0		21549	0		21549	0.64275		21549	0		21549	0		21549	0.50445
									23586.9	0		20550	0.00184399		22100.6	545.882		21550	0		21550	0		21550	0.593433		21550	0		21550	0		21550	0.496462
									23593.8	1.70286		20551	0.00123329		22106.8	163.366		21551	0		21551	0		21551	0.530681		21551	0		21551	0		21551	0.473247
									23600.7	40.9107		20552	0.00081141		22113	183.613		21552	0		21552	0		21552	0.45965		21552	0		21552	0		21552	0.436942
									23607.5	86.3584		20553	0.000525153		22119.3	662.488		21553	0		21553	0		21553	0.385614		21553	0		21553	0		21553	0.390746
									23614.4	124.88		20554	0.00033435		22125.5	1236.01		21554	0		21554	0		21554	0.313336		21554	0		21554	0		21554	0.338454
									23621.3	97.4713		20555	0.000209405		22131.8	1718.78		21555	0		21555	0		21555	0.246604		21555	0		21555	0		21555	0.283948
									23628.2	49.6771		20556	0.000129015		22138	1349.9		21556	0		21556	0		21556	0.187985		21556	0		21556	0		21556	0.230735
									23635.1	4.39602		20557	7.81924e-05		22144.3	756.769		21557	0		21557	0		21557	0.138796		21557	0		21557	0		21557	0.181603
									23642	0		20558	4.66185e-05		22150.5	215.268		21558	0		21558	0		21558	0.099257		21558	0		21558	0		21558	0.138441
									23648.9	0		20559	0		22156.8	145.06		21559	0		21559	0		21559	0.068751		21559	0		21559	0		21559	0.102222
									23655.8	0		20560	0		22163	545.457		21560	0		21560	0		21560	0.0461241		21560	0		21560	0		21560	0.0731063
									23662.7	0		20561	0		22169.3	1157.82		21561	0		21561	0		21561	0.0299716		21561	0		21561	0		21561	0.0506409
									23669.6	0		20562	0		22175.6	1840.45		21562	0		21562	0		21562	0.0188635		21562	0		21562	0		21562	0.0339768
									23676.5	17.1157		20563	0		22181.8	1790.67		21563	0		21563	0		21563	0.0114992		21563	0		21563	0		21563	0.0220799
									23683.4	54.8289		20564	0		22188.1	1108.3		21564	0		21564	0		21564	0.00678962		21564	0		21564	0		21564	0.0138979
									23690.3	99.3935		20565	0		22194.4	484.326		21565	0		21565	0		21565	0.00388288		21565	0		21565	0		21565	0.00847291
									23697.3	91.0729		20566	0		22200.6	181.915		21566	0		21566	0		21566	0.00215078		21566	0		21566	0		21566	0.00500324
									23704.2	44.4288		20567	0		22206.9	357.696		21567	0		21567	0		21567	0.0011539		21567	0		21567	0		21567	0.00286157
									23711.1	3.01092		20568	0		22213.2	868.468		21568	0		21568	0		21568	0.000599617		21568	0		21568	0		21568	0.00158523
									23718	0		20569	0		22219.5	1375.34		21569	0		21569	0		21569	0.000301794		21569	0		21569	0		21569	0.00085058
									23725	0		20570	0		22225.8	1456.92		21570	0		21570	0		21570	0		21570	0		21570	0		21570	0.000442051
									23731.9	0		20571	0		22232	932.493		21571	0		21571	0		21571	0		21571	0		21571	0		21571	0.000222517
									23738.8	0		20572	0		22238.3	417.142		21572	0		21572	0		21572	0		21572	0		21572	0		21572	0
									23885.2	0		20573	0		22244.6	181.892		21573	0		21573	0		21573	0		21573	0		21573	0		21573	0
									23892.2	0		20574	0		22250.9	393.348		21574	0		21574	0		21574	0		21574	0		21574	0		21574	0
									23899.2	0		20575	0		22257.2	884.035		21575	0.000394974		21575	0		21575	0		21575	0		21575	0		21575	0
									23906.2	0		20576	0		22263.5	1360.21		21576	0.000781066		21576	0		21576	0		21576	0.000318561		21576	0		21576	0
									23913.3	19.7025		20577	0		22269.8	1514.49		21577	0.00149635		21577	0		21577	0		21577	0.000629898		21577	0		21577	0
									23920.3	47.9861		20578	0		22276.1	1038.04		21578	0.0027772		21578	0		21578	0		21578	0.00120663		21578	0		21578	0
									23927.3	72.6186		20579	0		22282.4	549.115		21579	0.00499352		21579	0		21579	0		21579	0.00223929		21579	0		21579	0
									23934.3	51.3613		20580	0		22288.8	230.821		21580	0.00869829		21580	0		21580	0		21580	0.004026		21580	0		21580	0
									23941.4	20.937		20581	0		22295.1	296.687		21581	0.0146787		21581	0		21581	0		21581	0.0070124		21581	0		21581	0
									23948.4	0		20582	0		22301.4	683.698		21582	0.0239977		21582	0		21582	0		21582	0.0118328		21582	0		21582	0
									23955.4	0		20583	0		22307.7	1088.73		21583	0.0380082		21583	0		21583	0		21583	0.0193437		21583	0		21583	0
									23962.4	0		20584	0		22314	1320.51		21584	0.0583193		21584	0		21584	0		21584	0.0306351		21584	0		21584	0
									23969.5	0		20585	0		22320.4	928.404		21585	0.0866911		21585	0		21585	0		21585	0.0470032		21585	0		21585	0
									23990.6	0		20586	0		22326.7	468.311		21586	0.124843		21586	0		21586	0		21586	0.0698659		21586	0		21586	0
									23997.7	0		20587	0		22333	157.11		21587	0.174173		21587	0		21587	0		21587	0.100608		21587	0		21587	0
									24004.7	0		20588	0		22339.3	212.379		21588	0.235409		21588	0		21588	0		21588	0.140355		21588	0		21588	0
									24011.8	0		20589	0		22345.7	555.335		21589	0.308243		21589	0		21589	0		21589	0.189693		21589	0		21589	0
									24018.8	7.90266		20590	0		22352	920.492		21590	0.391012		21590	0		21590	0		21590	0.248374		21590	0		21590	0
									24025.9	38.564		20591	0		22358.4	1244.51		21591	0.480524		21591	0		21591	0		21591	0.315056		21591	0		21591	0
									24033	69.2977		20592	0		22364.7	1062.5		21592	0.572092		21592	0		21592	0		21592	0.387168		21592	0		21592	0
									24040	41.9334		20593	0		22371.1	672.106		21593	0.659849		21593	0		21593	0		21593	0.460936		21593	0		21593	0
									24047.1	27.6953		20594	0		22377.4	350.124		21594	0.73731		21594	0		21594	0		21594	0.531631		21594	0		21594	0
									24054.2	0		20595	0		22383.8	301.635		21595	0.798146		21595	0		21595	0		21595	0.59403		21595	0		21595	0
									24061.3	0		20596	0		22390.1	510.688		21596	0.837032		21596	0		21596	0		21596	0.643037		21596	0		21596	0
									24068.4	0		20597	0		22396.5	870.033		21597	0.85041		21597	0		21597	0		21597	0.674361		21597	0		21597	0
									24075.4	0		20598	0		22402.8	1260.28		21598	0.837032		21598	0		21598	0		21598	0.685138		21598	0		21598	0
									24383.1	0		20599	0		22409.2	1239.57		21599	0.798146		21599	0		21599	0		21599	0.674361		21599	0		21599	0
									24390.3	0		20600	0		22415.6	819.364		21600	0.73731		21600	0		21600	0		21600	0.643037		21600	0		21600	0
									24397.6	0		20601	0		22421.9	449.222		21601	0.659849		21601	0		21601	0		21601	0.59403		21601	0		21601	0
									24404.8	0		20602	0		22428.3	283.362		21602	0.572092		21602	0		21602	0		21602	0.531631		21602	0		21602	0
									24412	31.251		20603	0		22434.7	374.442		21603	0.480524		21603	0		21603	0		21603	0.460936		21603	0		21603	0
									24419.3	65.7997		20604	0		22441	698.189		21604	0.391012		21604	0		21604	0		21604	0.387168		21604	0		21604	0
									24426.5	68.108		20605	0		22447.4	1043.26		21605	0.308243		21605	0		21605	0		21605	0.315056		21605	0		21605	0
									24433.8	37.1674		20606	0		22453.8	1203.02		21606	0.235409		21606	0		21606	0		21606	0.248374		21606	0		21606	0
									24441	6.00615		20607	0		22460.2	894.348		21607	0.174173		21607	0		21607	0		21607	0.189693		21607	0		21607	0
									24448.3	0		20608	0		22466.6	543.042		21608	0.124843		21608	0		21608	0		21608	0.140355		21608	0		21608	0
									24455.5	32.4076		20609	0		22473	318.544		21609	0.0866911		21609	0		21609	0		21609	0.100608		21609	0		21609	0
									24462.8	66.676		20610	0		22479.4	371.265		21610	0.0583193		21610	0		21610	0		21610	0.0698659		21610	0		21610	0
									24470	90.9786		20611	0		22485.8	674.545		21611	0.0380082		21611	0		21611	0		21611	0.0470032		21611	0		21611	0
									24477.3	68.9462		20612	8.75708e-05		22492.2	1026.66		21612	0.0239977		21612	0		21612	0		21612	0.0306351		21612	0		21612	0
									24484.6	30.6621		20613	0.000145585		22498.6	1293.89		21613	0.0146787		21613	0.000202553		21613	0		21613	0.0193437		21613	0		21613	0
									24491.8	0		20614	0.000238157		22505	1052.64		21614	0.00869829		21614	0.000411852		21614	0		21614	0.0118328		21614	0.000163338		21614	0
									24499.1	0		20615	0.000383357		22511.4	672.444		21615	0.00499352		21615	0.00081142		21615	0		21615	0.0070124		21615	0.000332089		21615	0
									24506.4	0		20616	0.000607205		22517.8	326.161		21616	0.0027772		21616	0.001549		21616	0		21616	0.004026		21616	0.000654225		21616	0
									24513.7	0		20617	0.000946365		22524.2	227.238		21617	0.00149635		21617	0.00286524		21617	0		21617	0.00223929		21617	0.00124883		21617	0
									38011.1	0		20618	0.00145136		22530.6	430.047		21618	0.000781066		21618	0.00513537		21618	0		21618	0.00120663		21618	0.00230984		21618	0
									38025.2	0		20619	0.00219019		22537	831.122		21619	0.000394974		21619	0.00891835		21619	0		21619	0.000629898		21619	0.00413966		21619	0
									38039.3	0		20620	0.00325223		22543.4	1279.9		21620	0		21620	0.0150072		21620	0		21620	0.000318561		21620	0.00718872		21620	0
									38053.4	0		20621	0.00475195		22549.9	1352.26		21621	0		21621	0.024469		21621	0		21621	0		21621	0.012096		21621	0
									38067.4	22.8583		20622	0.00683211		22556.3	922.908		21622	0		21622	0.0386577		21622	0		21622	0		21622	0.0197213		21622	0
									38081.5	80.1497		20623	0.00966562		22562.7	536.416		21623	0		21623	0.0591776		21623	0		21623	0		21623	0.0311554		21623	0
									38095.6	88.7329		20624	0.0134554		22569.2	412.931		21624	0		21624	0.087777		21624	0		21624	0		21624	0.0476908		21624	0
									38109.8	63.5018		20625	0.0184313		22575.6	693.016		21625	0		21625	0.126156		21625	0		21625	0		21625	0.0707358		21625	0
									38123.9	35.5301		20626	0.0248431		22582	1085.33		21626	0		21626	0.175685		21626	0		21626	0		21626	0.101659		21626	0
									38138	5.48358		20627	0.0329494		22588.5	1450.77		21627	0		21627	0.237063		21627	0		21627	0		21627	0.141566		21627	0
									38152.1	0		20628	0.0430013		22594.9	1338.37		21628	0		21628	0.309953		21628	0		21628	0		21628	0.191018		21628	0
									38166.3	0		20629	0.0552215		22601.3	921.79		21629	0		21629	0.392672		21629	0		21629	0		21629	0.249743		21629	0
									38180.4	0		20630	0.0697792		22607.8	555.593		21630	0		21630	0.482022		21630	0		21630	0		21630	0.316386		21630	0
									38194.6	0		20631	0.0867633		22614.2	411.784		21631	0		21631	0.57333		21631	0		21631	0		21631	0.388368		21631	0
									40410.9	0		20632	0.106154		22620.7	457.591		21632	0		21632	0.660762		21632	0		21632	0		21632	0.461927		21632	0
									40426.3	0		20633	0.1278		22627.2	662.767		21633	0		21633	0.737884		21633	0		21633	0		21633	0.532362		21633	0
									40441.7	0		20634	0.151397		22633.6	904.683		21634	0		21634	0.798422		21634	0		21634	0		21634	0.59449		21634	0
									40457.1	0		20635	0.176479		22640.1	948.43		21635	0		21635	0.837104		21635	0		21635	0		21635	0.643258		21635	0
												20636	0.202424		22646.5	875.204		21636	0		21636	0.85041		21636	0		21636	0		21636	0.674419		21636	0
												20637	0.228467		22653	591.425		21637	0		21637	0.837104		21637	0		21637	0		21637	0.685138		21637	0
												20638	0.253733		22659.5	375.671		21638	0		21638	0.798422		21638	0		21638	0		21638	0.674419		21638	0
												20639	0.277282		22666	332.192		21639	0		21639	0.737884		21639	0		21639	0		21639	0.643258		21639	0
												20640	0.298166		22672.4	489.337		21640	0		21640	0.660762		21640	0		21640	0		21640	0.59449		21640	0
												20641	0.315491		22678.9	773.981		21641	0		21641	0.57333		21641	0		21641	0		21641	0.532362		21641	0
												20642	0.328478		22685.4	1060.65		21642	0		21642	0.482022		21642	0		21642	0		21642	0.461927		21642	0
												20643	0.336526		22691.9	1010.2		21643	0		21643	0.392672		21643	0		21643	0		21643	0.388368		21643	0
												20644	0.339252		22698.4	689.418		21644	0		21644	0.309953		21644	0		21644	0		21644	0.316386		21644	0
												20645	0.336526		22704.8	398.001		21645	0		21645	0.237063		21645	0		21645	0		21645	0.249743		21645	0
												20646	0.328478		22711.3	263.342		21646	0		21646	0.175685		21646	0		21646	0		21646	0.191018		21646	0
												20647	0.315491		22717.8	366.27		21647	0		21647	0.126156		21647	0		21647	0		21647	0.141566		21647	0
												20648	0.298166		22724.3	635.891		21648	0		21648	0.087777		21648	0		21648	0		21648	0.101659		21648	0
												20649	0.277282		22730.8	926.111		21649	0		21649	0.0591776		21649	0		21649	0		21649	0.0707358		21649	0
												20650	0.253733		22737.3	977.816		21650	0		21650	0.0386577		21650	0		21650	0		21650	0.0476908		21650	0
												20651	0.228467		22743.8	724.875		21651	0		21651	0.024469		21651	0		21651	0		21651	0.0311554		21651	0
												20652	0.202424		22750.3	453.866		21652	0		21652	0.0150072		21652	0.000211961		21652	0		21652	0.0197213		21652	0
												20653	0.176479		22756.9	271.431		21653	0		21653	0.00891835		21653	0.000429321		21653	0		21653	0.012096		21653	0.000170878
												20654	0.151397		22763.4	253.626		21654	0		21654	0.00513537		21654	0.00084272		21654	0		21654	0.00718872		21654	0.000346088
												20655	0.1278		22769.9	339.833		21655	0		21655	0.00286524		21655	0.0016031		21655	0		21655	0.00413966		21655	0.000679306
												20656	0.106154		22776.4	395.01		21656	0		21656	0.001549		21656	0.0029554		21656	0		21656	0.00230984		21656	0.00129218
												20657	0.0867633		22782.9	409.375		21657	0		21657	0.00081142		21657	0.00528018		21657	0		21657	0.00124883		21657	0.00238208
												20658	0.0697792		22789.5	376.195		21658	0		21658	0.000411852		21658	0.00914233		21658	0		21658	0.000654225		21658	0.00425568
												20659	0.0552215		22796	306.51		21659	0		21659	0.000202553		21659	0.0153406		21659	0		21659	0.000332089		21659	0.00736816
												20660	0.0430013		22802.5	260.002		21660	0		21660	0		21660	0.0249461		21660	0		21660	0.000163338		21660	0.0123631
												20661	0.0329494		22809.1	324.061		21661	0		21661	0		21661	0.0393135		21661	0		21661	0		21661	0.0201035
												20662	0.0248431		22815.6	465.472		21662	0		21662	0		21662	0.0600422		21662	0		21662	0		21662	0.0316807
												20663	0.0184313		22822.1	601.306		21663	0		21663	0		21663	0.0888686		21663	0		21663	0		21663	0.0483833
												20664	0.0134554		22828.7	681.13		21664	0		21664	0		21664	0.127473		21664	0		21664	0		21664	0.0716101
												20665	0.00966562		22835.2	632.116		21665	0		21665	0		21665	0.177199		21665	0		21665	0		21665	0.102714
												20666	0.00683211		22841.8	450.514		21666	0		21666	0		21666	0.238717		21666	0		21666	0		21666	0.142779
												20667	0.00475195		22848.3	290.883		21667	0		21667	0		21667	0.31166		21667	0		21667	0		21667	0.192343
												20668	0.00325223		22854.9	215.391		21668	0		21668	0		21668	0.394327		21668	0		21668	0		21668	0.251111
												20669	0.00219019		22861.4	243.68		21669	0		21669	0		21669	0.483513		21669	0		21669	0		21669	0.317711
												20670	0.00145136		22868	306.499		21670	0		21670	0		21670	0.574562		21670	0		21670	0		21670	0.389562
												20671	0.000946365		22874.5	408.406		21671	0		21671	0		21671	0.66167		21671	0		21671	0		21671	0.462913
												20672	0.000607205		22881.1	425.636		21672	0		21672	0		21672	0.738454		21672	0		21672	0		21672	0.533089
												20673	0.000383357		22887.7	308.873		21673	0		21673	0		21673	0.798696		21673	0		21673	0		21673	0.594946
												20674	0.000238157		22894.3	181.417		21674	0		21674	0		21674	0.837176		21674	0		21674	0		21674	0.643478
												20675	0.000145585		22900.8	131.014		21675	0		21675	0		21675	0.85041		21675	0		21675	0		21675	0.674477
												20676	8.75708e-05		22907.4	218.144		21676	0		21676	0		21676	0.837176		21676	0		21676	0		21676	0.685138
												20677	0		22914	387.368		21677	0		21677	0		21677	0.798696		21677	0		21677	0		21677	0.674477
												20678	0		22920.6	565.906		21678	0		21678	0		21678	0.738454		21678	0		21678	0		21678	0.643478
												20679	0		22927.1	555.443		21679	0		21679	0		21679	0.66167		21679	0		21679	0		21679	0.594946
												20680	0		22933.7	408.146		21680	0		21680	0		21680	0.574562		21680	0		21680	0		21680	0.533089
												20681	0		22940.3	271.959		21681	0		21681	0		21681	0.483513		21681	0		21681	0		21681	0.462913
												20682	0		22946.9	89.5421		21682	0		21682	0		21682	0.394327		21682	0		21682	0		21682	0.389562
												20683	0		22953.5	115.188		21683	0		21683	0		21683	0.31166		21683	0		21683	0		21683	0.317711
												20684	0		22960.1	238.438		21684	0		21684	0		21684	0.238717		21684	0		21684	0		21684	0.251111
												20685	0		22966.7	278.908		21685	0		21685	0		21685	0.177199		21685	0		21685	0		21685	0.192343
												20686	0		22973.3	205.564		21686	0		21686	0		21686	0.127473		21686	0		21686	0		21686	0.142779
												20687	0		22979.9	156.863		21687	0		21687	0		21687	0.0888686		21687	0		21687	0		21687	0.102714
												20688	0		22986.5	131.394		21688	0		21688	0		21688	0.0600422		21688	0		21688	0		21688	0.0716101
												20689	0		22993.2	118.75		21689	0		21689	0		21689	0.0393135		21689	0		21689	0		21689	0.0483833
												20690	0		22999.8	169.601		21690	0		21690	0		21690	0.0249461		21690	0		21690	0		21690	0.0316807
												20691	0		23006.4	358.042		21691	0		21691	0		21691	0.0153406		21691	0		21691	0		21691	0.0201035
												20692	0		23013	594.562		21692	0		21692	0		21692	0.00914233		21692	0		21692	0		21692	0.0123631
												20693	0		23019.6	697.496		21693	0		21693	0		21693	0.00528018		21693	0		21693	0		21693	0.00736816
												20694	0		23026.3	497.774		21694	0		21694	0		21694	0.0029554		21694	0		21694	0		21694	0.00425568
												20695	0		23032.9	269.679		21695	0		21695	0		21695	0.0016031		21695	0		21695	0		21695	0.00238208
												20696	0		23039.5	99.1191		21696	0		21696	0		21696	0.00084272		21696	0		21696	0		21696	0.00129218
												20697	0		23046.2	110.513		21697	0		21697	0		21697	0.000429321		21697	0		21697	0		21697	0.000679306
												20698	0		23052.8	212.923		21698	0		21698	0		21698	0.000211961		21698	0		21698	0		21698	0.000346088
												20699	0		23059.4	277.371		21699	0		21699	0		21699	0		21699	0		21699	0		21699	0.000170878
												20700	0		23066.1	211.335		21700	0		21700	0		21700	0		21700	0		21700	0		21700	0
												20701	0		23072.7	128.102		21701	0		21701	0		21701	0		21701	0		21701	0		21701	0
												20702	0		23079.4	102.867		21702	0		21702	0		21702	0		21702	0		21702	0		21702	0
												20703	0		23086	171.897		21703	0.00025473		21703	0		21703	0		21703	0.000224631		21703	0		21703	0
												20704	0		23092.7	240.801		21704	0.000513419		21704	0		21704	0		21704	0.000452741		21704	0		21704	0
												20705	0		23099.4	284.447		21705	0.00100308		21705	0		21705	0		21705	0.000884509		21705	0		21705	0
												20706	0		23106	270.907		21706	0.00189963		21706	0		21706	0		21706	0.00167504		21706	0		21706	0
												20707	0		23112.7	227.116		21707	0.00348718		21707	0		21707	0		21707	0.00307484		21707	0		21707	0
												20708	0		23119.4	173.731		21708	0.00620515		21708	0		21708	0		21708	0.0054713		21708	0		21708	0
												20709	0		23126	124.7		21709	0.0107029		21709	0		21709	0		21709	0.00943693		21709	0		21709	0
												20710	0		23132.7	77.6827		21710	0.0178946		21710	0		21710	0		21710	0.0157777		21710	0		21710	0
												20711	0		23139.4	72.2263		21711	0.029001		21711	0		21711	0		21711	0.0255698		21711	0		21711	0
												20712	0		23146.1	124.459		21712	0.0455592		21712	0		21712	0		21712	0.0401683		21712	0		21712	0
												20713	0		23152.7	207.682		21713	0.0693763		21713	0		21713	0		21713	0.0611662		21713	0		21713	0
												20714	0		23159.4	173.004		21714	0.102404		21714	0		21714	0		21714	0.0902842		21714	0		21714	0
												20715	0		23166.1	97.0014		21715	0.146519		21715	0		21715	0		21715	0.129177		21715	0		21715	0
												20716	0		23172.8	19.5962		21716	0.20321		21716	0		21716	0		21716	0.179155		21716	0		21716	0
												20717	0		23179.5	0		21717	0.27319		21717	0		21717	0		21717	0.240849		21717	0		21717	0
												20718	0		23186.2	0		21718	0.356006		21718	0		21718	0		21718	0.313857		21718	0		21718	0
												20719	0		23192.9	0		21719	0.449698		21719	0		21719	0		21719	0.396453		21719	0		21719	0
												20720	0		23199.6	65.1735		21720	0.550625		21720	0		21720	0		21720	0.485427		21720	0		21720	0
												20721	0		23206.3	149.296		21721	0.653526		21721	0		21721	0		21721	0.57614		21721	0		21721	0
												20722	0		23213	163.137		21722	0.751867		21722	0		21722	0		21722	0.662833		21722	0		21722	0
												20723	0		23219.7	127.283		21723	0.838476		21723	0		21723	0		21723	0.739184		21723	0		21723	0
												20724	0		23226.4	94.9636		21724	0.906384		21724	0		21724	0		21724	0.799047		21724	0		21724	0
												20725	0		23233.1	66.5487		21725	0.94974		21725	0		21725	0		21725	0.837268		21725	0		21725	0
												20726	0		23239.9	38.2273		21726	0.964649		21726	0		21726	0		21726	0.85041		21726	0		21726	0
												20727	0		23246.6	0		21727	0.94974		21727	0		21727	0		21727	0.837268		21727	0		21727	0
												20728	0		23253.3	0		21728	0.906384		21728	0		21728	0		21728	0.799047		21728	0		21728	0
												20729	0		23260	0		21729	0.838476		21729	0		21729	0		21729	0.739184		21729	0		21729	0
												20730	0		23266.8	17.832		21730	0.751867		21730	0		21730	0		21730	0.662833		21730	0		21730	0
												20731	0		23273.5	88.6631		21731	0.653526		21731	0		21731	0		21731	0.57614		21731	0		21731	0
												20732	0.000150083		23280.2	150.842		21732	0.550625		21732	0		21732	0		21732	0.485427		21732	0		21732	0
												20733	0.000247334		23287	156.525		21733	0.449698		21733	0		21733	0		21733	0.396453		21733	0		21733	0
												20734	0.000401186		23293.7	97.7454		21734	0.356006		21734	0		21734	0		21734	0.313857		21734	0		21734	0
												20735	0.000640504		23300.5	39.1327		21735	0.27319		21735	0		21735	0		21735	0.240849		21735	0		21735	0
												20736	0.00100649		23307.2	0		21736	0.20321		21736	0		21736	0		21736	0.179155		21736	0		21736	0
												20737	0.00155672		23314	0		21737	0.146519		21737	0		21737	0		21737	0.129177		21737	0		21737	0
												20738	0.00236987		23320.7	0		21738	0.102404		21738	0		21738	0		21738	0.0902842		21738	0		21738	0
												20739	0.00355101		23327.5	0		21739	0.0693763		21739	0		21739	0		21739	0.0611662		21739	0		21739	0
												20740	0.00523709		23334.3	0		21740	0.0455592		21740	0		21740	0		21740	0.0401683		21740	0		21740	0
												20741	0.00760225		24096.3	0		21741	0.029001		21741	0		21741	0		21741	0.0255698		21741	0		21741	0
												20742	0.0108619		24103.4	0		21742	0.0178946		21742	0		21742	0		21742	0.0157777		21742	0		21742	0
												20743	0.0152751		24110.5	0		21743	0.0107029		21743	0.000266434		21743	0		21743	0.00943693		21743	0.000234889		21743	0
												20744	0.0211434		24117.6	0		21744	0.00620515		21744	0.000534961		21744	0		21744	0.0054713		21744	0.000471621		21744	0
												20745	0.0288056		24124.7	0		21745	0.00348718		21745	0.00104136		21745	0		21745	0.00307484		21745	0.000918055		21745	0
												20746	0.0386271		24131.8	0		21746	0.00189963		21746	0.00196526		21746	0		21746	0.00167504		21746	0.00173257		21746	0
												20747	0.0509823		24138.9	0		21747	0.00100308		21747	0.00359574		21747	0		21747	0.000884509		21747	0.00316998		21747	0
												20748	0.0662308		24146.1	0		21748	0.000513419		21748	0.00637824		21748	0		21748	0.000452741		21748	0.005623		21748	0
												20749	0.0846864		24153.2	0		21749	0.00025473		21749	0.0109688		21749	0		21749	0.000224631		21749	0.00966998		21749	0
												20750	0.106581		24160.3	0		21750	0		21750	0.0182878		21750	0		21750	0		21750	0.0161223		21750	0
												20751	0.132026		24167.4	0		21751	0		21751	0.0295604		21751	0		21751	0		21751	0.0260601		21751	0
												20752	0.160972		24174.6	0		21752	0		21752	0.0463238		21752	0		21752	0		21752	0.0408384		21752	0
												20753	0.193176		24181.7	0		21753	0		21753	0.0703791		21753	0		21753	0		21753	0.062045		21753	0
												20754	0.228176		24267.5	0		21754	0		21754	0.103664		21754	0		21754	0		21754	0.0913883		21754	0
												20755	0.265277		24274.7	0		21755	0		21755	0.148033		21755	0		21755	0		21755	0.130503		21755	0
												20756	0.303558		24281.9	0		21756	0		21756	0.204943		21756	0		21756	0		21756	0.180673		21756	0
												20757	0.341898		24289.1	0		21757	0		21757	0.275076		21757	0		21757	0		21757	0.242501		21757	0
												20758	0.379022		24296.2	0		21758	0		21758	0.357946		21758	0		21758	0		21758	0.315557		21758	0
												20759	0.413566		24303.4	14.023		21759	0		21759	0.451573		21759	0		21759	0		21759	0.398097		21759	0
												20760	0.444158		24310.6	37.1456		21760	0		21760	0.552311		21760	0		21760	0		21760	0.486905		21760	0
												20761	0.469508		24317.8	35.5244		21761	0		21761	0.654915		21761	0		21761	0		21761	0.577357		21761	0
												20762	0.488496		24325	9.47562		21762	0		21762	0.752889		21762	0		21762	0		21762	0.663729		21762	0
												20763	0.500256		24332.2	0		21763	0		21763	0.839118		21763	0		21763	0		21763	0.739745		21763	0
												20764	0.504238		24339.4	7.07684		21764	0		21764	0.906692		21764	0		21764	0		21764	0.799317		21764	0
												20765	0.500256		24346.6	17.8167		21765	0		21765	0.949821		21765	0		21765	0		21765	0.837339		21765	0
												20766	0.488496		24353.8	40.7512		21766	0		21766	0.964649		21766	0		21766	0		21766	0.85041		21766	0
												20767	0.469508		24361	56.6122		21767	0		21767	0.949821		21767	0		21767	0		21767	0.837339		21767	0
												20768	0.444158		24368.2	64.9236		21768	0		21768	0.906692		21768	0		21768	0		21768	0.799317		21768	0
												20769	0.413566		24375.5	40.5226		21769	0		21769	0.839118		21769	0		21769	0		21769	0.739745		21769	0
												20770	0.379022		24382.7	6.50835		21770	0		21770	0.752889		21770	0		21770	0		21770	0.663729		21770	0
												20771	0.341898		24389.9	0		21771	0		21771	0.654915		21771	0		21771	0		21771	0.577357		21771	0
												20772	0.303558		24397.1	0		21772	0		21772	0.552311		21772	0		21772	0		21772	0.486905		21772	0
												20773	0.265277		24404.4	0		21773	0		21773	0.451573		21773	0		21773	0		21773	0.398097		21773	0
												20774	0.228176		24411.6	0		21774	0		21774	0.357946		21774	0		21774	0		21774	0.315557		21774	0
												20775	0.193176		24418.8	0		21775	0		21775	0.275076		21775	0		21775	0		21775	0.242501		21775	0
												20776	0.160972		24426.1	16.5433		21776	0		21776	0.204943		21776	0		21776	0		21776	0.180673		21776	0
												20777	0.132026		24433.3	37.2785		21777	0		21777	0.148033		21777	0		21777	0		21777	0.130503		21777	0
												20778	0.106581		24440.6	49.506		21778	0		21778	0.103664		21778	0		21778	0		21778	0.0913883		21778	0
												20779	0.0846864		24447.8	27.8759		21779	0		21779	0.0703791		21779	0		21779	0		21779	0.062045		21779	0
												20780	0.0662308		24455.1	11.3701		21780	0		21780	0.0463238		21780	0		21780	0		21780	0.0408384		21780	0
												20781	0.0509823		24462.3	13.3941		21781	0		21781	0.0295604		21781	0		21781	0		21781	0.0260601		21781	0
												20782	0.0386271		24469.6	25.3949		21782	0		21782	0.0182878		21782	0.000278585		21782	0		21782	0.0161223		21782	0.000245536
												20783	0.0288056		24476.9	36.8254		21783	0		21783	0.0109688		21783	0.00055724		21783	0		21783	0.00966998		21783	0.000491143
												20784	0.0211434		24484.1	47.1335		21784	0		21784	0.00637824		21784	0.0010808		21784	0		21784	0.005623		21784	0.000952618
												20785	0.0152751		24491.4	53.5847		21785	0		21785	0.00359574		21785	0.00203267		21785	0		21785	0.00316998		21785	0.00179163
												20786	0.0108619		24498.7	40.1099		21786	0		21786	0.00196526		21786	0.00370685		21786	0		21786	0.00173257		21786	0.00326735
												20787	0.00760225		24505.9	17.9273		21787	0		21787	0.00104136		21787	0.00655486		21787	0		21787	0.000918055		21787	0.00577777
												20788	0.00523709		24513.2	0		21788	0		21788	0.000534961		21788	0.0112393		21788	0		21788	0.000471621		21788	0.00990703
												20789	0.00355101		24520.5	0		21789	0		21789	0.000266434		21789	0.0186868		21789	0		21789	0.000234889		21789	0.0164719
												20790	0.00236987		24527.8	9.06653		21790	0		21790	0		21790	0.0301265		21790	0		21790	0		21790	0.0265561
												20791	0.00155672		24535.1	55.2338		21791	0		21791	0		21791	0.0470956		21791	0		21791	0		21791	0.0415147
												20792	0.00100649		24542.4	93.209		21792	0		21792	0		21792	0.071389		21792	0		21792	0		21792	0.06293
												20793	0.000640504		24549.7	114.716		21793	0		21793	0		21793	0.10493		21793	0		21793	0		21793	0.0924978
												20794	0.000401186		24557	74.9113		21794	0		21794	0		21794	0.14955		21794	0		21794	0		21794	0.131833
												20795	0.000247334		24564.3	29.626		21795	0		21795	0		21795	0.206678		21795	0		21795	0		21795	0.182194
												20796	0.000150083		24571.6	4.41663		21796	0		21796	0		21796	0.27696		21796	0		21796	0		21796	0.244153
												20797	0		24578.9	9.35527		21797	0		21797	0		21797	0.359882		21797	0		21797	0		21797	0.317254
												20798	0		24586.2	28.6051		21798	0		21798	0		21798	0.453442		21798	0		21798	0		21798	0.399735
												20799	0		24593.5	43.5308		21799	0		21799	0		21799	0.55399		21799	0		21799	0		21799	0.488376
												20800	0		24600.8	48.2034		21800	0		21800	0		21800	0.656297		21800	0		21800	0		21800	0.578568
												20801	0		24608.2	30.5693		21801	0		21801	0		21801	0.753906		21801	0		21801	0		21801	0.66462
												20802	0		24615.5	17.8342		21802	0		21802	0		21802	0.839754		21802	0		21802	0		21802	0.740304
												20803	0		24622.8	15.3366		21803	0		21803	0		21803	0.906998		21803	0		21803	0		21803	0.799585
												20804	0		24623.5	29.6348		21804	0		21804	0		21804	0.949901		21804	0		21804	0		21804	0.837409
												20805	0		24630.9	57.1362		21805	0		21805	0		21805	0.964649		21805	0		21805	0		21805	0.85041
												20806	0		24638.2	81.7507		21806	0		21806	0		21806	0.949901		21806	0		21806	0		21806	0.837409
												20807	0		24645.6	89.4003		21807	0		21807	0		21807	0.906998		21807	0		21807	0		21807	0.799585
												20808	0		24652.9	57.473		21808	0		21808	0		21808	0.839754		21808	0		21808	0		21808	0.740304
												20809	0		24660.3	25.1074		21809	0		21809	0		21809	0.753906		21809	0		21809	0		21809	0.66462
												20810	0		24667.6	13.3694		21810	0		21810	0		21810	0.656297		21810	0		21810	0		21810	0.578568
												20811	0		24681.6	28.383		21811	0		21811	0		21811	0.55399		21811	0		21811	0		21811	0.488376
												20812	0		24688.9	56.7045		21812	0		21812	0		21812	0.453442		21812	0		21812	0		21812	0.399735
												20813	0		24696.3	77.4831		21813	0		21813	0		21813	0.359882		21813	0		21813	0		21813	0.317254
												20814	0		24703.6	87.8794		21814	0		21814	0		21814	0.27696		21814	0		21814	0		21814	0.244153
												20815	0		24711	64.1433		21815	0		21815	0		21815	0.206678		21815	0		21815	0		21815	0.182194
												20816	0		24718.4	32.3852		21816	0		21816	0		21816	0.14955		21816	0		21816	0		21816	0.131833
												20817	0		24725.8	17.4205		21817	0		21817	0		21817	0.10493		21817	0		21817	0		21817	0.0924978
												20818	0		24733.1	28.5446		21818	0		21818	0		21818	0.071389		21818	0		21818	0		21818	0.06293
												20819	0		24740.5	47.1848		21819	0		21819	0		21819	0.0470956		21819	0		21819	0		21819	0.0415147
												20820	0		24747.9	62.5585		21820	0		21820	0		21820	0.0301265		21820	0		21820	0		21820	0.0265561
												20821	0		24755.3	56.5058		21821	0		21821	0		21821	0.0186868		21821	0		21821	0		21821	0.0164719
												20822	0		24762.7	23.845		21822	0		21822	0		21822	0.0112393		21822	0		21822	0		21822	0.00990703
												20823	0		24770.1	16.89		21823	0		21823	0		21823	0.00655486		21823	0		21823	0		21823	0.00577777
												20824	0		24777.5	17.9529		21824	0		21824	0		21824	0.00370685		21824	0		21824	0		21824	0.00326735
												20825	0		24784.9	22.9335		21825	0		21825	0		21825	0.00203267		21825	0		21825	0		21825	0.00179163
												20826	0		24792.3	7.24774		21826	0		21826	0		21826	0.0010808		21826	0		21826	0		21826	0.000952618
												20827	0		24793.3	16.691		21827	0		21827	0		21827	0.00055724		21827	0		21827	0		21827	0.000491143
												20828	0		24800.7	24.6718		21828	0		21828	0		21828	0.000278585		21828	0		21828	0		21828	0.000245536
												20829	0		24808.1	48.6552		21829	0		21829	0		21829	0		21829	0		21829	0		21829	0
												20830	0		24815.5	74.6246		21830	0		21830	0		21830	0		21830	0		21830	0		21830	0
												20831	0		24822.9	101.899		21831	0		21831	0		21831	0		21831	0		21831	0		21831	0
												20832	0		24830.4	95.1879		21832	0		21832	0		21832	0		21832	0		21832	0		21832	0
												20833	0		24837.8	57.7739		21833	0		21833	0		21833	0		21833	0.000294933		21833	0		21833	0
												20834	0		24845.2	28.5779		21834	0.000305918		21834	0		21834	0		21834	0.000587085		21834	0		21834	0
												20835	0		24859.1	29.1571		21835	0.000608922		21835	0		21835	0		21835	0.00113342		21835	0		21835	0
												20836	0		24866.5	52.4751		21836	0.00117552		21836	0		21836	0		21836	0.00212223		21836	0		21836	0
												20837	0		24873.9	73.0137		21837	0.00220096		21837	0		21837	0		21837	0.00385395		21837	0		21837	0
												20838	0		24881.4	81.2871		21838	0.00399676		21838	0		21838	0		21838	0.00678784		21838	0		21838	0
												20839	0		24888.8	39.855		21839	0.00703909		21839	0		21839	0		21839	0.011595		21839	0		21839	0
												20840	0		24896.3	25.9306		21840	0.0120237		21840	0		21840	0		21840	0.0192097		21840	0		21840	0
												20841	0		24900	42.089		21841	0.0199192		21841	0		21841	0		21841	0.0308661		21841	0		21841	0
												20842	0		24907.5	59.9926		21842	0.0320051		21842	0		21842	0		21842	0.0481013		21842	0		21842	0
												20843	0		24915	73.4925		21843	0.0498747		21843	0		21843	0		21843	0.0727014		21843	0		21843	0
												20844	0		24922.4	48.3082		21844	0.0753796		21844	0		21844	0		21844	0.106572		21844	0		21844	0
												20845	0		24929.9	22.207		21845	0.110494		21845	0		21845	0		21845	0.151514		21845	0		21845	0
												20846	0		24937.3	30.6818		21846	0.157087		21846	0		21846	0		21846	0.208918		21846	0		21846	0
												20847	0		24944.8	41.2014		21847	0.216597		21847	0		21847	0		21847	0.279389		21847	0		21847	0
												20848	0		24952.3	54.432		21848	0.289654		21848	0		21848	0		21848	0.362374		21848	0		21848	0
												20849	0		24959.7	44.7683		21849	0.37568		21849	0		21849	0		21849	0.455844		21849	0		21849	0
												20850	0		24967.2	4.14149		21850	0.472574		21850	0		21850	0		21850	0.556144		21850	0		21850	0
												20851	0		24975	30.6743		21851	0.576548		21851	0		21851	0		21851	0.658068		21851	0		21851	0
												20852	0		24982.5	47.6898		21852	0.682202		21852	0		21852	0		21852	0.755207		21852	0		21852	0
												20853	0		24990	68.1816		21853	0.782897		21853	0		21853	0		21853	0.84057		21853	0		21853	0
												20854	0.000234684		24997.5	76.8123		21854	0.871382		21854	0		21854	0		21854	0.907389		21854	0		21854	0
												20855	0.000383417		25005	55.0649		21855	0.940646		21855	0		21855	0		21855	0.950003		21855	0		21855	0
												20856	0.000616725		25012.5	35.7561		21856	0.984819		21856	0		21856	0		21856	0.964649		21856	0		21856	0
												20857	0.000976662		25018.9	35.9088		21857	1		21857	0		21857	0		21857	0.950003		21857	0		21857	0
												20858	0.00152275		25026.4	47.5968		21858	0.984819		21858	0		21858	0		21858	0.907389		21858	0		21858	0
												20859	0.00233747		25033.9	75.4335		21859	0.940646		21859	0		21859	0		21859	0.84057		21859	0		21859	0
												20860	0.0035326		25041.5	102.666		21860	0.871382		21860	0		21860	0		21860	0.755207		21860	0		21860	0
												20861	0.00525625		25049	103.978		21861	0.782897		21861	0		21861	0		21861	0.658068		21861	0		21861	0
												20862	0.00769997		25056.5	83.14		21862	0.682202		21862	0		21862	0		21862	0.556144		21862	0		21862	0
												20863	0.0111054		25064	58.7542		21863	0.576548		21863	0		21863	0		21863	0.455844		21863	0		21863	0
												20864	0.0157693		25071.6	48.9535		21864	0.472574		21864	0		21864	0		21864	0.362374		21864	0		21864	0
												20865	0.0220456		25080.2	52.3596		21865	0.37568		21865	0		21865	0		21865	0.279389		21865	0		21865	0
												20866	0.0303433		25087.7	78.3595		21866	0.289654		21866	0		21866	0		21866	0.208918		21866	0		21866	0
												20867	0.0411185		25095.3	104.999		21867	0.216597		21867	0		21867	0		21867	0.151514		21867	0		21867	0
												20868	0.0548584		25102.8	115.441		21868	0.157087		21868	0		21868	0		21868	0.106572		21868	0		21868	0
												20869	0.0720578		25110.4	94.7304		21869	0.110494		21869	0		21869	0		21869	0.0727014		21869	0		21869	0
												20870	0.0931861		25117.9	64.1434		21870	0.0753796		21870	0		21870	0		21870	0.0481013		21870	0		21870	0
												20871	0.118646		25125.5	43.5529		21871	0.0498747		21871	0		21871	0		21871	0.0308661		21871	0		21871	0
												20872	0.148726		25135.7	51.3057		21872	0.0320051		21872	0		21872	0		21872	0.0192097		21872	0		21872	0
												20873	0.18355		25143.3	67.78		21873	0.0199192		21873	0		21873	0		21873	0.011595		21873	0.000308157		21873	0
												20874	0.223025		25150.8	75.3486		21874	0.0120237		21874	0.000319717		21874	0		21874	0.00678784		21874	0.000611124		21874	0
												20875	0.266798		25158.4	63.9978		21875	0.00703909		21875	0.000634005		21875	0		21875	0.00385395		21875	0.00117563		21875	0
												20876	0.314229		25166	44.92		21876	0.00399676		21876	0.00121956		21876	0		21876	0.00212223		21876	0.00219379		21876	0
												20877	0.364369		25173.6	26.9556		21877	0.00220096		21877	0.00227563		21877	0		21877	0.00113342		21877	0.00397105		21877	0
												20878	0.415976		25176.5	30.9167		21878	0.00117552		21878	0.00411892		21878	0		21878	0.000587085		21878	0.00697266		21878	0
												20879	0.467549		25184.1	49.1794		21879	0.000608922		21879	0.00723189		21879	0		21879	0.000294933		21879	0.0118762		21879	0
												20880	0.517391		25191.7	64.7454		21880	0.000305918		21880	0.012317		21880	0		21880	0		21880	0.0196218		21880	0
												20881	0.563692		25199.2	49.1828		21881	0		21881	0.0203491		21881	0		21881	0		21881	0.0314473		21881	0
												20882	0.604641		25206.8	21.9072		21882	0		21882	0.0326114		21882	0		21882	0		21882	0.0488893		21882	0
												20883	0.638535		25214.4	3.14766		21883	0		21883	0.0506967		21883	0		21883	0		21883	0.0737273		21883	0
												20884	0.663903		25227.3	28.0649		21884	0		21884	0.0764496		21884	0		21884	0		21884	0.107852		21884	0
												20885	0.679605		25234.9	37.7842		21885	0		21885	0.11183		21885	0		21885	0		21885	0.153041		21885	0
												20886	0.684921		25242.5	33.7993		21886	0		21886	0.15868		21886	0		21886	0		21886	0.210657		21886	0
												20887	0.679605		25250.1	11.2288		21887	0		21887	0.218411		21887	0		21887	0		21887	0.281272		21887	0
												20888	0.663903		25257.8	7.52579		21888	0		21888	0.291617		21888	0		21888	0		21888	0.364302		21888	0
												20889	0.638535		25265.4	36.9516		21889	0		21889	0.377691		21889	0		21889	0		21889	0.457699		21889	0
												20890	0.604641		25273	54.4555		21890	0		21890	0.474509		21890	0		21890	0		21890	0.557806		21890	0
												20891	0.563692		25280.7	61.225		21891	0		21891	0.578281		21891	0		21891	0		21891	0.659433		21891	0
												20892	0.517391		25288.3	55.798		21892	0		21892	0.683626		21892	0		21892	0		21892	0.75621		21892	0
												20893	0.467549		25295.9	41.5438		21893	0		21893	0.783942		21893	0		21893	0		21893	0.841197		21893	0
												20894	0.415976		25303.5	25.1406		21894	0		21894	0.872037		21894	0		21894	0		21894	0.90769		21894	0
												20895	0.364369		25311.2	6.06037		21895	0		21895	0.94096		21895	0		21895	0		21895	0.950082		21895	0
												20896	0.314229		25318.9	0		21896	0		21896	0.984901		21896	0		21896	0		21896	0.964649		21896	0
												20897	0.266798		25326.5	0		21897	0		21897	1		21897	0		21897	0		21897	0.950082		21897	0
												20898	0.223025		25334.2	0.859975		21898	0		21898	0.984901		21898	0		21898	0		21898	0.90769		21898	0
												20899	0.18355		25341.8	29.9042		21899	0		21899	0.94096		21899	0		21899	0		21899	0.841197		21899	0
												20900	0.148726		25349.5	47.8807		21900	0		21900	0.872037		21900	0		21900	0		21900	0.75621		21900	0
												20901	0.118646		25357.2	64.5124		21901	0		21901	0.783942		21901	0		21901	0		21901	0.659433		21901	0
												20902	0.0931861		25364.8	77.341		21902	0		21902	0.683626		21902	0		21902	0		21902	0.557806		21902	0
												20903	0.0720578		25372.5	82.8784		21903	0		21903	0.578281		21903	0		21903	0		21903	0.457699		21903	0
												20904	0.0548584		25380.2	77.5689		21904	0		21904	0.474509		21904	0		21904	0		21904	0.364302		21904	0
												20905	0.0411185		25387.8	60.0927		21905	0		21905	0.377691		21905	0		21905	0		21905	0.281272		21905	0
												20906	0.0303433		25395.5	34.1952		21906	0		21906	0.291617		21906	0		21906	0		21906	0.210657		21906	0
												20907	0.0220456		25403.2	2.38521		21907	0		21907	0.218411		21907	0		21907	0		21907	0.153041		21907	0
												20908	0.0157693		25413.5	40.4899		21908	0		21908	0.15868		21908	0		21908	0		21908	0.107852		21908	0
												20909	0.0111054		25421.2	59.5706		21909	0		21909	0.11183		21909	0		21909	0		21909	0.0737273		21909	0
												20910	0.00769997		25428.8	65.6747		21910	0		21910	0.0764496		21910	0		21910	0		21910	0.0488893		21910	0
												20911	0.00525625		25436.5	41.0562		21911	0		21911	0.0506967		21911	0		21911	0		21911	0.0314473		21911	0
												20912	0.0035326		25444.2	19.7081		21912	0		21912	0.0326114		21912	0		21912	0		21912	0.0196218		21912	0
												20913	0.00233747		25445	19.9013		21913	0		21913	0.0203491		21913	0		21913	0		21913	0.0118762		21913	0.000321872
												20914	0.00152275		25452.7	35.488		21914	0		21914	0.012317		21914	0.000334032		21914	0		21914	0.00697266		21914	0.000635963
												20915	0.000976662		25460.4	52.5285		21915	0		21915	0.00723189		21915	0.000659928		21915	0		21915	0.00397105		21915	0.00121909
												20916	0.000616725		25468.1	43.2878		21916	0		21916	0.00411892		21916	0.00126492		21916	0		21916	0.00219379		21916	0.00226723
												20917	0.000383417		25475.8	27.8345		21917	0		21917	0.00227563		21917	0.00235226		21917	0		21917	0.00117563		21917	0.00409082
												20918	0.000234684		25483.6	26.1161		21918	0		21918	0.00121956		21918	0.0042439		21918	0		21918	0.000611124		21918	0.00716112
												20919	0		25495.5	36.7752		21919	0		21919	0.000634005		21919	0.00742852		21919	0		21919	0.000308157		21919	0.0121621
												20920	0		25503.2	41.8874		21920	0		21920	0.000319717		21920	0.0126153		21920	0		21920	0		21920	0.0200396
												20921	0		25511	39.8558		21921	0		21921	0		21921	0.020785		21921	0		21921	0		21921	0.0320352
												20922	0		25518.8	40.1039		21922	0		21922	0		21922	0.0332246		21922	0		21922	0		21922	0.0496845
												20923	0		25526.5	48.5973		21923	0		21923	0		21923	0.0515261		21923	0		21923	0		21923	0.0747601
												20924	0		25534.3	56.7914		21924	0		21924	0		21924	0.0775269		21924	0		21924	0		21924	0.109138
												20925	0		25542	56.0369		21925	0		21925	0		21925	0.113171		21925	0		21925	0		21925	0.154573
												20926	0		25549.8	46.4638		21926	0		21926	0		21926	0.160278		21926	0		21926	0		21926	0.212398
												20927	0		25557.5	38.3706		21927	0		21927	0		21927	0.220227		21927	0		21927	0		21927	0.283154
												20928	0		25566.4	46.8571		21928	0		21928	0		21928	0.293579		21928	0		21928	0		21928	0.366226
												20929	0		25574.2	68.3303		21929	0		21929	0		21929	0.379697		21929	0		21929	0		21929	0.459549
												20930	0		25581.9	86.8405		21930	0		21930	0		21930	0.476439		21930	0		21930	0		21930	0.559462
												20931	0		25589.7	82.1192		21931	0		21931	0		21931	0.580008		21931	0		21931	0		21931	0.660792
												20932	0		25597.5	56.7415		21932	0		21932	0		21932	0.685043		21932	0		21932	0		21932	0.757206
												20933	0		25605.2	32.8341		21933	0		21933	0		21933	0.784981		21933	0		21933	0		21933	0.84182
												20934	0		25613	19.2196		21934	0		21934	0		21934	0.872687		21934	0		21934	0		21934	0.907989
												20935	0		25620.8	1.0308		21935	0		21935	0		21935	0.941271		21935	0		21935	0		21935	0.95016
												20936	0		25630.8	0		21936	0		21936	0		21936	0.984983		21936	0		21936	0		21936	0.964649
												20937	0		25638.6	23.8298		21937	0		21937	0		21937	1		21937	0		21937	0		21937	0.95016
												20938	0		25646.4	37.7341		21938	0		21938	0		21938	0.984983		21938	0		21938	0		21938	0.907989
												20939	0		25654.2	67.7321		21939	0		21939	0		21939	0.941271		21939	0		21939	0		21939	0.84182
												20940	0		25662	100.63		21940	0		21940	0		21940	0.872687		21940	0		21940	0		21940	0.757206
												20941	0		25669.8	115.023		21941	0		21941	0		21941	0.784981		21941	0		21941	0		21941	0.660792
												20942	0		25677.6	98.6801		21942	0		21942	0		21942	0.685043		21942	0		21942	0		21942	0.559462
												20943	0		25685.4	67.9397		21943	0		21943	0		21943	0.580008		21943	0		21943	0		21943	0.459549
												20944	0		25693.2	42.0502		21944	0		21944	0		21944	0.476439		21944	0		21944	0		21944	0.366226
												20945	0		25700.6	46.0212		21945	0		21945	0		21945	0.379697		21945	0		21945	0		21945	0.283154
												20946	0		25708.4	75.3386		21946	0		21946	0		21946	0.293579		21946	0		21946	0		21946	0.212398
												20947	0		25716.2	109.047		21947	0		21947	0		21947	0.220227		21947	0		21947	0		21947	0.154573
												20948	0		25724.1	112.679		21948	0		21948	0		21948	0.160278		21948	0		21948	0		21948	0.109138
												20949	0		25731.9	75.0008		21949	0		21949	0		21949	0.113171		21949	0		21949	0		21949	0.0747601
												20950	0		25739.7	36.5724		21950	0		21950	0		21950	0.0775269		21950	0		21950	0		21950	0.0496845
												20951	0		25747.6	9.8032		21951	0		21951	0		21951	0.0515261		21951	0		21951	0		21951	0.0320352
												20952	0		25752.5	11.0473		21952	0		21952	0		21952	0.0332246		21952	0		21952	0		21952	0.0200396
												20953	0		25760.3	22.2824		21953	0		21953	0		21953	0.020785		21953	0		21953	0		21953	0.0121621
												20954	0		25768.2	31.0325		21954	0		21954	0		21954	0.0126153		21954	0		21954	0		21954	0.00716112
												20955	0		25776	10.3568		21955	0		21955	0		21955	0.00742852		21955	0		21955	0		21955	0.00409082
												20956	0		25784	0		21956	0		21956	0		21956	0.0042439		21956	0		21956	0		21956	0.00226723
												20957	0		25791.9	8.27822		21957	0		21957	0		21957	0.00235226		21957	0		21957	0		21957	0.00121909
												20958	0		25799.7	34.1134		21958	0		21958	0		21958	0.00126492		21958	0		21958	0		21958	0.000635963
												20959	0		25807.6	37.2462		21959	0		21959	0		21959	0.000659928		21959	0		21959	0		21959	0.000321872
												20960	0		25815.5	29.3756		21960	0		21960	0		21960	0.000334032		21960	0		21960	0		21960	0
												20961	0		25823.4	3.22543		21961	0		21961	0		21961	0		21961	0		21961	0		21961	0
												20962	0		25831.1	0.693296		21962	0		21962	0		21962	0		21962	0		21962	0		21962	0
												20963	0		25838.9	23.4844		21963	0		21963	0		21963	0		21963	0		21963	0		21963	0
												20964	0		25846.8	30.2058		21964	0		21964	0		21964	0		21964	0.00017435		21964	0		21964	0
												20965	0		25854.7	26.4639		21965	0.000165432		21965	0		21965	0		21965	0.000353274		21965	0		21965	0
												20966	0		25862.6	4.60395		21966	0.000335162		21966	0		21966	0		21966	0.000694625		21966	0		21966	0
												20967	0		25870.5	0		21967	0.000658932		21967	0		21967	0		21967	0.00132537		21967	0		21967	0
												20968	0		25878.4	25.0794		21968	0.00125712		21968	0		21968	0		21968	0.00245401		21968	0		21968	0
												20969	0		25886.3	41.4359		21969	0.00232738		21969	0		21969	0		21969	0.00440924		21969	0		21969	0
												20970	0		25894.2	50.8155		21970	0.00418128		21970	0		21970	0		21970	0.00768776		21970	0		21970	0
												20971	0		25902.1	40.0448		21971	0.00728957		21971	0		21971	0		21971	0.0130073		21971	0		21971	0
												20972	0		25910	25.6213		21972	0.0123324		21972	0		21972	0		21972	0.021356		21972	0		21972	0
												20973	0		25917.9	19.6221		21973	0.0202462		21973	0		21973	0		21973	0.0340256		21973	0		21973	0
												20974	0		25926.1	29.2004		21974	0.0322545		21974	0		21974	0		21974	0.0526065		21974	0		21974	0
												20975	0		25934.1	54.031		21975	0.0498644		21975	0		21975	0		21975	0.0789265		21975	0		21975	0
												20976	0		25942	80.1064		21976	0.074807		21976	0		21976	0		21976	0.114909		21976	0		21976	0
												20977	0.000334821		25949.9	91.9083		21977	0.108904		21977	0		21977	0		21977	0.162345		21977	0		21977	0
												20978	0.000542354		25957.8	71.8012		21978	0.153851		21978	0		21978	0		21978	0.222571		21978	0		21978	0
												20979	0.000865174		25965.8	45.7602		21979	0.210915		21979	0		21979	0		21979	0.296108		21979	0		21979	0
												20980	0.00135917		25973.7	22.558		21980	0.280586		21980	0		21980	0		21980	0.382279		21980	0		21980	0
												20981	0.00210279		25981.7	17.3947		21981	0.362223		21981	0		21981	0		21981	0.478917		21981	0		21981	0
												20982	0.0032038		25989.3	26.5302		21982	0.453773		21982	0		21982	0		21982	0.582222		21982	0		21982	0
												20983	0.00480714		25997.3	43.1274		21983	0.551635		21983	0		21983	0		21983	0.686858		21983	0		21983	0
												20984	0.00710326		26005.2	47.4343		21984	0.650755		21984	0		21984	0		21984	0.786312		21984	0		21984	0
												20985	0.0103366		26013.2	32.9565		21985	0.744963		21985	0		21985	0		21985	0.873519		21985	0		21985	0
												20986	0.0148133		26021.1	8.17537		21986	0.827568		21986	0		21986	0		21986	0.94167		21986	0		21986	0
												20987	0.0209061		26029.1	5.74416		21987	0.892122		21987	0		21987	0		21987	0.985087		21987	0		21987	0
												20988	0.0290566		26037.1	12.0507		21988	0.933247		21988	0		21988	0		21988	1		21988	0		21988	0
												20989	0.039771		26045	25.5777		21989	0.947372		21989	0		21989	0		21989	0.985087		21989	0		21989	0
												20990	0.0536091		26053	21.7724		21990	0.933247		21990	0		21990	0		21990	0.94167		21990	0		21990	0
												20991	0.071164		26061	1.29424		21991	0.892122		21991	0		21991	0		21991	0.873519		21991	0		21991	0
												20992	0.0930321		26075.2	3.49439		21992	0.827568		21992	0		21992	0		21992	0.786312		21992	0		21992	0
												20993	0.119772		26083.1	37.6664		21993	0.744963		21993	0		21993	0		21993	0.686858		21993	0		21993	0
												20994	0.151855		26091.1	53.4155		21994	0.650755		21994	0		21994	0		21994	0.582222		21994	0		21994	0
												20995	0.189605		26099.1	62.4834		21995	0.551635		21995	0		21995	0		21995	0.478917		21995	0		21995	0
												20996	0.233144		26107.1	46.5763		21996	0.453773		21996	0		21996	0		21996	0.382279		21996	0		21996	0
												20997	0.282323		26115.1	29.3716		21997	0.362223		21997	0		21997	0		21997	0.296108		21997	0		21997	0
												20998	0.336682		26123.1	15.116		21998	0.280586		21998	0		21998	0		21998	0.222571		21998	0		21998	0
												20999	0.395406		26126.7	16.6435		21999	0.210915		21999	0		21999	0		21999	0.162345		21999	0		21999	0
												21000	0.457317		26134.7	29.2744		22000	0.153851		22000	0		22000	0		22000	0.114909		22000	0		22000	0
												21001	0.520884		26142.7	44.0733		22001	0.108904		22001	0		22001	0		22001	0.0789265		22001	0		22001	0
												21002	0.584272		26150.8	49.7235		22002	0.074807		22002	0		22002	0		22002	0.0526065		22002	0		22002	0
												21003	0.645415		26158.8	52.9703		22003	0.0498644		22003	0		22003	0		22003	0.0340256		22003	0		22003	0
												21004	0.702123		26166.8	56.5124		22004	0.0322545		22004	0		22004	0		22004	0.021356		22004	0.000182723		22004	0
												21005	0.752207		26174.8	57.7787		22005	0.0202462		22005	0.000173424		22005	0		22005	0.0130073		22005	0.000368825		22005	0
												21006	0.793618		26182.9	40.8857		22006	0.0123324		22006	0.000350003		22006	0		22006	0.00768776		22006	0.000722549		22006	0
												21007	0.824587		26190.9	23.1856		22007	0.00728957		22007	0.000685578		22007	0		22007	0.00440924		22007	0.00137384		22007	0
												21008	0.843745		26199	8.92137		22008	0.00418128		22008	0.00130336		22008	0		22008	0.00245401		22008	0.00253526		22008	0
												21009	0.850229		26205.4	0		22009	0.00232738		22009	0.00240489		22009	0		22009	0.00132537		22009	0.00454078		22009	0
												21010	0.843745		26213.4	5.98471		22010	0.00125712		22010	0.00430675		22010	0		22010	0.000694625		22010	0.0078933		22010	0
												21011	0.824587		26221.5	11.0353		22011	0.000658932		22011	0.0074856		22011	0		22011	0.000353274		22011	0.013317		22011	0
												21012	0.793618		26229.5	20.5705		22012	0.000335162		22012	0.0126278		22012	0		22012	0.00017435		22012	0.0218059		22012	0
												21013	0.752207		26237.6	36.2874		22013	0.000165432		22013	0.0206752		22013	0		22013	0		22013	0.0346547		22013	0
												21014	0.702123		26245.6	48.3314		22014	0		22014	0.0328545		22014	0		22014	0		22014	0.0534529		22014	0
												21015	0.645415		26253.7	49.2689		22015	0		22015	0.0506714		22015	0		22015	0		22015	0.0800202		22015	0
												21016	0.584272		26261.8	41.7401		22016	0		22016	0.0758497		22016	0		22016	0		22016	0.116265		22016	0
												21017	0.520884		26269.9	27.6931		22017	0		22017	0.110196		22017	0		22017	0		22017	0.163952		22017	0
												21018	0.457317		26277.9	0.49847		22018	0		22018	0.155383		22018	0		22018	0		22018	0.224391		22018	0
												21019	0.395406		26294.7	20.755		22019	0		22019	0.21265		22019	0		22019	0		22019	0.298067		22019	0
												21020	0.336682		26302.8	35.6023		22020	0		22020	0.282454		22020	0		22020	0		22020	0.384276		22020	0
												21021	0.282323		26310.9	48.9973		22021	0		22021	0.364127		22021	0		22021	0		22021	0.480831		22021	0
												21022	0.233144		26319	58.4775		22022	0		22022	0.455597		22022	0		22022	0		22022	0.583932		22022	0
												21023	0.189605		26327.1	51.849		22023	0		22023	0.553264		22023	0		22023	0		22023	0.688258		22023	0
												21024	0.151855		26335.2	34.1214		22024	0		22024	0.652089		22024	0		22024	0		22024	0.787337		22024	0
												21025	0.119772		26343.3	15.3031		22025	0		22025	0.74594		22025	0		22025	0		22025	0.874159		22025	0
												21026	0.0930321		26351.4	12.3685		22026	0		22026	0.828178		22026	0		22026	0		22026	0.941977		22026	0
												21027	0.071164		26352.2	26.2735		22027	0		22027	0.892414		22027	0		22027	0		22027	0.985167		22027	0
												21028	0.0536091		26360.3	44.3234		22028	0		22028	0.933323		22028	0		22028	0		22028	1		22028	0
												21029	0.039771		26368.4	52.4245		22029	0		22029	0.947372		22029	0		22029	0		22029	0.985167		22029	0
												21030	0.0290566		26376.5	41.9965		22030	0		22030	0.933323		22030	0		22030	0		22030	0.941977		22030	0
												21031	0.0209061		26384.7	26.6772		22031	0		22031	0.892414		22031	0		22031	0		22031	0.874159		22031	0
												21032	0.0148133		26392.8	0.770674		22032	0		22032	0.828178		22032	0		22032	0		22032	0.787337		22032	0
												21033	0.0103366		26399.4	24.6544		22033	0		22033	0.74594		22033	0		22033	0		22033	0.688258		22033	0
												21034	0.00710326		26407.6	34.764		22034	0		22034	0.652089		22034	0		22034	0		22034	0.583932		22034	0
												21035	0.00480714		26415.7	39.8275		22035	0		22035	0.553264		22035	0		22035	0		22035	0.480831		22035	0
												21036	0.0032038		26423.8	39.2656		22036	0		22036	0.455597		22036	0		22036	0		22036	0.384276		22036	0
												21037	0.00210279		26432	34.3345		22037	0		22037	0.364127		22037	0		22037	0		22037	0.298067		22037	0
												21038	0.00135917		26440.1	26.5447		22038	0		22038	0.282454		22038	0		22038	0		22038	0.224391		22038	0
												21039	0.000865174		26448.3	1.33481		22039	0		22039	0.21265		22039	0		22039	0		22039	0.163952		22039	0
												21040	0.000542354		26456.5	20.6585		22040	0		22040	0.155383		22040	0		22040	0		22040	0.116265		22040	0
												21041	0.000334821		26464.7	31.97		22041	0		22041	0.110196		22041	0		22041	0		22041	0.0800202		22041	0
												21042	0		26472.9	44.3073		22042	0		22042	0.0758497		22042	0		22042	0		22042	0.0534529		22042	0
												21043	0		26481.1	52.701		22043	0		22043	0.0506714		22043	0		22043	0		22043	0.0346547		22043	0
												21044	0		26489.2	56.3143		22044	0		22044	0.0328545		22044	0		22044	0		22044	0.0218059		22044	0.000191433
												21045	0		26497.4	43.0368		22045	0		22045	0.0206752		22045	0		22045	0		22045	0.013317		22045	0.00038494
												21046	0		26505.6	25.1244		22046	0		22046	0.0126278		22046	0.000181739		22046	0		22046	0.0078933		22046	0.000751382
												21047	0		26513.8	9.84668		22047	0		22047	0.0074856		22047	0.000365386		22047	0		22047	0.00454078		22047	0.0014237
												21048	0		26522	0		22048	0		22048	0.00430675		22048	0.000713096		22048	0		22048	0.00253526		22048	0.00261859
												21049	0		26530.2	0		22049	0		22049	0.00240489		22049	0.00135095		22049	0		22049	0.00137384		22049	0.00467526
												21050	0		26538.4	17.2829		22050	0		22050	0.00130336		22050	0.0024844		22050	0		22050	0.000722549		22050	0.00810278
												21051	0		26546.6	46.9661		22051	0		22051	0.000685578		22051	0.00443504		22051	0		22051	0.000368825		22051	0.0136318
												21052	0		26554.8	78.9443		22052	0		22052	0.000350003		22052	0.00768542		22052	0		22052	0.000182723		22052	0.0222619
												21053	0		26563	87.9678		22053	0		22053	0.000173424		22053	0.012928		22053	0		22053	0		22053	0.0352909
												21054	0		26571.2	66.5663		22054	0		22054	0		22054	0.02111		22054	0		22054	0		22054	0.0543066
												21055	0		26579.4	43.0192		22055	0		22055	0		22055	0.0334611		22055	0		22055	0		22055	0.081121
												21056	0		26587.7	24.8642		22056	0		22056	0		22056	0.0514854		22056	0		22056	0		22056	0.117626
												21057	0		26595.9	21.3744		22057	0		22057	0		22057	0.0768992		22057	0		22057	0		22057	0.165564
												21058	0		26604.1	26.645		22058	0		22058	0		22058	0.111494		22058	0		22058	0		22058	0.226213
												21059	0		26612.4	30.1774		22059	0		22059	0		22059	0.15692		22059	0		22059	0		22059	0.300026
												21060	0		26620.6	27.3494		22060	0		22060	0		22060	0.214386		22060	0		22060	0		22060	0.38627
												21061	0		26628.8	8.49439		22061	0		22061	0		22061	0.28432		22061	0		22061	0		22061	0.48274
												21062	0		26643.6	0		22062	0		22062	0		22062	0.366027		22062	0		22062	0		22062	0.585634
												21063	0		26651.9	0		22063	0		22063	0		22063	0.457416		22063	0		22063	0		22063	0.689651
												21064	0		26660.1	0		22064	0		22064	0		22064	0.554886		22064	0		22064	0		22064	0.788357
												21065	0		26668.4	0		22065	0		22065	0		22065	0.653416		22065	0		22065	0		22065	0.874795
												21066	0		26676.6	0		22066	0		22066	0		22066	0.746911		22066	0		22066	0		22066	0.942282
												21067	0		26684.9	0		22067	0		22067	0		22067	0.828784		22067	0		22067	0		22067	0.985247
												21068	0		26693.2	0		22068	0		22068	0		22068	0.892704		22068	0		22068	0		22068	1
												21069	0		26701.4	22.4562		22069	0		22069	0		22069	0.933399		22069	0		22069	0		22069	0.985247
												21070	0		26709.7	46.1129		22070	0		22070	0		22070	0.947372		22070	0		22070	0		22070	0.942282
												21071	0		26718	65.9518		22071	0		22071	0		22071	0.933399		22071	0		22071	0		22071	0.874795
												21072	0		26726.3	68.7944		22072	0		22072	0		22072	0.892704		22072	0		22072	0		22072	0.788357
												21073	0		26734.6	47.9233		22073	0		22073	0		22073	0.828784		22073	0		22073	0		22073	0.689651
												21074	0		26742.9	25.8404		22074	0		22074	0		22074	0.746911		22074	0		22074	0		22074	0.585634
												21075	0		26751.1	13.31		22075	0		22075	0		22075	0.653416		22075	0		22075	0		22075	0.48274
												21076	0		26752.9	18.0605		22076	0		22076	0		22076	0.554886		22076	0		22076	0		22076	0.38627
												21077	0		26761.2	30.9665		22077	0		22077	0		22077	0.457416		22077	0		22077	0		22077	0.300026
												21078	0		26769.5	34.5028		22078	0		22078	0		22078	0.366027		22078	0		22078	0		22078	0.226213
												21079	0		26777.9	22.0223		22079	0		22079	0		22079	0.28432		22079	0		22079	0		22079	0.165564
												21080	0		26786.2	5.62736		22080	0		22080	0		22080	0.214386		22080	0		22080	0		22080	0.117626
												21081	0		26794.5	0		22081	0		22081	0		22081	0.15692		22081	0		22081	0		22081	0.081121
												21082	0		26802.8	1.02882		22082	0		22082	0		22082	0.111494		22082	0		22082	0		22082	0.0543066
												21083	0		26811.1	16.6731		22083	0		22083	0		22083	0.0768992		22083	0		22083	0		22083	0.0352909
												21084	0		26819.5	30.8357		22084	0		22084	0		22084	0.0514854		22084	0		22084	0		22084	0.0222619
												21085	0		26827.8	32.1156		22085	0		22085	0		22085	0.0334611		22085	0		22085	0		22085	0.0136318
												21086	0		26836.1	8.72521		22086	0		22086	0		22086	0.02111		22086	0		22086	0		22086	0.00810278
												21087	0		26844.9	0		22087	0		22087	0		22087	0.012928		22087	0		22087	0		22087	0.00467526
												21088	0		26853.3	4.59991		22088	0		22088	0		22088	0.00768542		22088	0		22088	0		22088	0.00261859
												21089	0		26861.6	35.2638		22089	0		22089	0		22089	0.00443504		22089	0		22089	0		22089	0.0014237
												21090	0		26870	48.8167		22090	0		22090	0		22090	0.0024844		22090	0		22090	0		22090	0.000751382
												21091	0		26878.3	53.7357		22091	0		22091	0		22091	0.00135095		22091	0		22091	0		22091	0.00038494
												21092	0		26886.7	47.4832		22092	0		22092	0		22092	0.000713096		22092	0		22092	0		22092	0.000191433
												21093	0		26895.1	31.9623		22093	0		22093	0		22093	0.000365386		22093	0		22093	0		22093	0
												21094	0		26903.4	2.85343		22094	0		22094	0		22094	0.000181739		22094	0		22094	0		22094	0
												21095	0		26911.4	0		22095	0		22095	0		22095	0		22095	0		22095	0		22095	0
												21096	0		26919.7	0		22096	0		22096	0		22096	0		22096	0		22096	0		22096	0
												21097	0		26928.1	0		22097	0		22097	0		22097	0		22097	0.000192956		22097	0		22097	0
												21098	0		26936.5	0		22098	0		22098	0		22098	0		22098	0.000386045		22098	0		22098	0
												21099	0		26944.9	3.82429		22099	0.000167471		22099	0		22099	0		22099	0.000749898		22099	0		22099	0
												21100	0.0002673		26953.3	14.6636		22100	0.000334991		22100	0		22100	0		22100	0.00141433		22100	0		22100	0
												21101	0.00043584		26961.7	24.1918		22101	0.000650599		22101	0		22101	0		22101	0.0025899		22101	0		22101	0
												21102	0.00070004		26970.1	20.7913		22102	0.00122682		22102	0		22102	0		22102	0.00460467		22102	0		22102	0
												21103	0.00110761		26978.5	14.4946		22103	0.00224614		22103	0		22103	0		22103	0.00794873		22103	0		22103	0
												21104	0.00172629		26993.8	19.7104		22104	0.00399282		22104	0		22104	0		22104	0.0133224		22104	0		22104	0
												21105	0.0026504		27002.2	36.5316		22105	0.00689145		22105	0		22105	0		22105	0.0216794		22105	0		22105	0
												21106	0.00400842		27010.6	56.1374		22106	0.0115486		22106	0		22106	0		22106	0.034253		22106	0		22106	0
												21107	0.00597177		27019	53.2532		22107	0.0187903		22107	0		22107	0		22107	0.0525453		22107	0		22107	0
												21108	0.00876394		27027.4	34.202		22108	0.0296844		22108	0		22108	0		22108	0.0782623		22108	0		22108	0
												21109	0.0126696		27035.9	17.8658		22109	0.0455312		22109	0		22109	0		22109	0.113176		22109	0		22109	0
												21110	0.0180423		27044.3	9.10261		22110	0.0678074		22110	0		22110	0		22110	0.158906		22110	0		22110	0
												21111	0.0253099		27047.5	11.2108		22111	0.0980467		22111	0		22111	0		22111	0.216626		22111	0		22111	0
												21112	0.0349747		27055.9	18.3104		22112	0.13765		22112	0		22112	0		22112	0.286725		22112	0		22112	0
												21113	0.0476084		27064.4	33.8858		22113	0.187632		22113	0		22113	0		22113	0.36847		22113	0		22113	0
												21114	0.0638383		27072.8	56.1026		22114	0.248328		22114	0		22114	0		22114	0.459752		22114	0		22114	0
												21115	0.0843228		27081.3	69.2933		22115	0.319104		22115	0		22115	0		22115	0.556967		22115	0		22115	0
												21116	0.109718		27089.7	67.7966		22116	0.398131		22116	0		22116	0		22116	0.655116		22116	0		22116	0
												21117	0.140629		27098.2	46.6172		22117	0.482288		22117	0		22117	0		22117	0.748154		22117	0		22117	0
												21118	0.177557		27106.7	27.091		22118	0.567251		22118	0		22118	0		22118	0.82956		22118	0		22118	0
												21119	0.220836		27115.1	1.19153		22119	0.647786		22119	0		22119	0		22119	0.893076		22119	0		22119	0
												21120	0.270563		27118.1	0		22120	0.718249		22120	0		22120	0		22120	0.933496		22120	0		22120	0
												21121	0.326537		27126.6	0		22121	0.773225		22121	0		22121	0		22121	0.947372		22121	0		22121	0
												21122	0.388208		27135.1	0		22122	0.808211		22122	0		22122	0		22122	0.933496		22122	0		22122	0
												21123	0.454635		27143.5	0		22123	0.820221		22123	0		22123	0		22123	0.893076		22123	0		22123	0
												21124	0.524479		27152	0		22124	0.808211		22124	0		22124	0		22124	0.82956		22124	0		22124	0
												21125	0.59602		27160.5	0		22125	0.773225		22125	0		22125	0		22125	0.748154		22125	0		22125	0
												21126	0.667205		27169	0		22126	0.718249		22126	0		22126	0		22126	0.655116		22126	0		22126	0
												21127	0.735741		27177.5	0		22127	0.647786		22127	0		22127	0		22127	0.556967		22127	0		22127	0
												21128	0.799204		27186	4.94193		22128	0.567251		22128	0		22128	0		22128	0.459752		22128	0		22128	0
												21129	0.855179		27194.5	19.6754		22129	0.482288		22129	0		22129	0		22129	0.36847		22129	0		22129	0
												21130	0.901412		27203	38.6344		22130	0.398131		22130	0		22130	0		22130	0.286725		22130	0		22130	0
												21131	0.935958		27211.6	50.8555		22131	0.319104		22131	0		22131	0		22131	0.216626		22131	0		22131	0
												21132	0.957318		27220.1	43.9945		22132	0.248328		22132	0		22132	0		22132	0.158906		22132	0		22132	0
												21133	0.964545		27228.6	29.1832		22133	0.187632		22133	0		22133	0		22133	0.113176		22133	0		22133	0
												21134	0.957318		27237.1	5.83702		22134	0.13765		22134	0		22134	0		22134	0.0782623		22134	0		22134	0
												21135	0.935958		27249.5	9.64507		22135	0.0980467		22135	0		22135	0		22135	0.0525453		22135	0		22135	0
												21136	0.901412		27258.1	31.339		22136	0.0678074		22136	0		22136	0		22136	0.034253		22136	0		22136	0
												21137	0.855179		27266.6	32.3948		22137	0.0455312		22137	0		22137	0		22137	0.0216794		22137	0.000202052		22137	0
												21138	0.799204		27275.2	19.5911		22138	0.0296844		22138	0		22138	0		22138	0.0133224		22138	0.000402727		22138	0
												21139	0.735741		27283.7	7.68182		22139	0.0187903		22139	0		22139	0		22139	0.00794873		22139	0.000779492		22139	0
												21140	0.667205		27292.3	0		22140	0.0115486		22140	0.000175412		22140	0		22140	0.00460467		22140	0.0014651		22140	0
												21141	0.59602		27300.8	0		22141	0.00689145		22141	0.00034955		22141	0		22141	0.0025899		22141	0.00267408		22141	0
												21142	0.524479		27309.4	0		22142	0.00399282		22142	0.000676423		22142	0		22142	0.00141433		22142	0.00473954		22142	0
												21143	0.454635		27317.9	6.79049		22143	0.00224614		22143	0.00127111		22143	0		22143	0.000749898		22143	0.00815737		22143	0
												21144	0.388208		27326.5	19.0052		22144	0.00122682		22144	0.00231957		22144	0		22144	0.000386045		22144	0.0136338		22144	0
												21145	0.326537		27335.1	29.8196		22145	0.000650599		22145	0.00411045		22145	0		22145	0.000192956		22145	0.0221278		22145	0
												21146	0.270563		27343.7	28.5033		22146	0.000334991		22146	0.00707339		22146	0		22146	0		22146	0.0348749		22146	0
												21147	0.220836		27352.2	18.6943		22147	0.000167471		22147	0.0118202		22147	0		22147	0		22147	0.0533754		22147	0
												21148	0.177557		27360.8	8.33863		22148	0		22148	0.0191812		22148	0		22148	0		22148	0.0793272		22148	0
												21149	0.140629		27366.6	0		22149	0		22149	0.0302264		22149	0		22149	0		22149	0.114487		22149	0
												21150	0.109718		27375.2	2.86727		22150	0		22150	0.0462546		22150	0		22150	0		22150	0.160451		22150	0
												21151	0.0843228		27383.7	13.0368		22151	0		22151	0.0687353		22151	0		22151	0		22151	0.218366		22151	0
												21152	0.0638383		27392.4	27.0224		22152	0		22152	0.0991888		22152	0		22152	0		22152	0.288588		22152	0
												21153	0.0476084		27401	43.0144		22153	0		22153	0.138996		22153	0		22153	0		22153	0.370361		22153	0
												21154	0.0349747		27409.6	43.9186		22154	0		22154	0.189147		22154	0		22154	0		22154	0.461557		22154	0
												21155	0.0253099		27418.2	40.1851		22155	0		22155	0.249951		22155	0		22155	0		22155	0.558573		22155	0
												21156	0.0180423		27426.8	30.9762		22156	0		22156	0.32075		22156	0		22156	0		22156	0.656427		22156	0
												21157	0.0126696		27435.4	22.214		22157	0		22157	0.399703		22157	0		22157	0		22157	0.749112		22157	0
												21158	0.00876394		27444	0.495865		22158	0		22158	0.483686		22158	0		22158	0		22158	0.830157		22158	0
												21159	0.00597177		27455.5	0		22159	0		22159	0.568392		22159	0		22159	0		22159	0.893362		22159	0
												21160	0.00400842		27464.2	0		22160	0		22160	0.64862		22160	0		22160	0		22160	0.933571		22160	0
												21161	0.0026504		27472.8	9.15621		22161	0		22161	0.718769		22161	0		22161	0		22161	0.947372		22161	0
												21162	0.00172629		27481.4	30.5686		22162	0		22162	0.773474		22162	0		22162	0		22162	0.933571		22162	0
												21163	0.00110761		27490.1	37.5072		22163	0		22163	0.808276		22163	0		22163	0		22163	0.893362		22163	0
												21164	0.00070004		27498.7	26.1467		22164	0		22164	0.820221		22164	0		22164	0		22164	0.830157		22164	0
												21165	0.00043584		27507.4	13.94		22165	0		22165	0.808276		22165	0		22165	0		22165	0.749112		22165	0
												21166	0.0002673		27516	1.08333		22166	0		22166	0.773474		22166	0		22166	0		22166	0.656427		22166	0
												21167	0		27524.7	0		22167	0		22167	0.718769		22167	0		22167	0		22167	0.558573		22167	0
												21168	0		27533.4	0		22168	0		22168	0.64862		22168	0		22168	0		22168	0.461557		22168	0
												21169	0		27542	0		22169	0		22169	0.568392		22169	0		22169	0		22169	0.370361		22169	0
												21170	0		27550.7	0		22170	0		22170	0.483686		22170	0		22170	0		22170	0.288588		22170	0
												21171	0		27637.7	0		22171	0		22171	0.399703		22171	0		22171	0		22171	0.218366		22171	0
												21172	0		27646.4	0		22172	0		22172	0.32075		22172	0		22172	0		22172	0.160451		22172	0
												21173	0		27655.1	0		22173	0		22173	0.249951		22173	0		22173	0		22173	0.114487		22173	0
												21174	0		27663.8	0		22174	0		22174	0.189147		22174	0		22174	0		22174	0.0793272		22174	0
												21175	0		27672.6	7.96316		22175	0		22175	0.138996		22175	0		22175	0		22175	0.0533754		22175	0
												21176	0		27681.3	28.1393		22176	0		22176	0.0991888		22176	0		22176	0		22176	0.0348749		22176	0
												21177	0		27690	31.4903		22177	0		22177	0.0687353		22177	0		22177	0		22177	0.0221278		22177	0.000211506
												21178	0		27698.8	24.8147		22178	0		22178	0.0462546		22178	0		22178	0		22178	0.0136338		22178	0.000420001
												21179	0		27707.5	3.27609		22179	0		22179	0.0302264		22179	0		22179	0		22179	0.00815737		22179	0.000810028
												21180	0		27716.3	0		22180	0		22180	0.0191812		22180	0.000183667		22180	0		22180	0.00473954		22180	0.0015173
												21181	0		27725	0		22181	0		22181	0.0118202		22181	0.00036463		22181	0		22181	0.00267408		22181	0.00276036
												21182	0		27733.8	0		22182	0		22182	0.00707339		22182	0.000703074		22182	0		22182	0.0014651		22182	0.00487734
												21183	0		27742.6	0		22183	0		22183	0.00411045		22183	0.00131667		22183	0		22183	0.000779492		22183	0.00836993
												21184	0		27821.6	0		22184	0		22184	0.00231957		22184	0.00239485		22184	0		22184	0.000402727		22184	0.0139503
												21185	0		27830.4	0		22185	0		22185	0.00127111		22185	0.00423065		22185	0		22185	0.000202052		22185	0.0225822
												21186	0		27839.3	0		22186	0		22186	0.000676423		22186	0.00725875		22186	0		22186	0		22186	0.0355035
												21187	0		27848.1	0		22187	0		22187	0.00034955		22187	0.0120961		22187	0		22187	0		22187	0.0542125
												21188	0		27856.9	4.07244		22188	0		22188	0.000175412		22188	0.0195773		22188	0		22188	0		22188	0.0803987
												21189	0		27865.7	21.1176		22189	0		22189	0		22189	0.0307743		22189	0		22189	0		22189	0.115803
												21190	0		27874.5	27.4003		22190	0		22190	0		22190	0.0469841		22190	0		22190	0		22190	0.162
												21191	0		27883.4	22.6906		22191	0		22191	0		22191	0.0696691		22191	0		22191	0		22191	0.220106
												21192	0		27892.2	13.717		22192	0		22192	0		22192	0.100336		22192	0		22192	0		22192	0.29045
												21193	0		27901	4.93784		22193	0		22193	0		22193	0.140345		22193	0		22193	0		22193	0.372248
												21194	0		27909.9	0		22194	0		22194	0		22194	0.190664		22194	0		22194	0		22194	0.463357
												21195	0		27918.7	0		22195	0		22195	0		22195	0.251573		22195	0		22195	0		22195	0.560171
												21196	0		27927.6	0		22196	0		22196	0		22196	0.322394		22196	0		22196	0		22196	0.657731
												21197	0		27936.5	0		22197	0		22197	0		22197	0.401269		22197	0		22197	0		22197	0.750064
												21198	0		27945.3	0		22198	0		22198	0		22198	0.485079		22198	0		22198	0		22198	0.830751
												21199	0		27954.2	0		22199	0		22199	0		22199	0.569528		22199	0		22199	0		22199	0.893645
												21200	0		27963	0		22200	0		22200	0		22200	0.649449		22200	0		22200	0		22200	0.933645
												21201	0		27971.9	0.592851		22201	0		22201	0		22201	0.719285		22201	0		22201	0		22201	0.947372
												21202	0		27980.8	15.9007		22202	0		22202	0		22202	0.773721		22202	0		22202	0		22202	0.933645
												21203	0		27989.7	28.7673		22203	0		22203	0		22203	0.808341		22203	0		22203	0		22203	0.893645
												21204	0		27998.6	36.8783		22204	0		22204	0		22204	0.820221		22204	0		22204	0		22204	0.830751
												21205	0		28007.5	29.9161		22205	0		22205	0		22205	0.808341		22205	0		22205	0		22205	0.750064
												21206	0		28016.4	19.5419		22206	0		22206	0		22206	0.773721		22206	0		22206	0		22206	0.657731
												21207	0		28025.2	6.53852		22207	0		22207	0		22207	0.719285		22207	0		22207	0		22207	0.560171
												21208	0		28034.2	0		22208	0		22208	0		22208	0.649449		22208	0		22208	0		22208	0.463357
												21209	0		28043.1	7.33639		22209	0		22209	0		22209	0.569528		22209	0		22209	0		22209	0.372248
												21210	0		28052	17.1822		22210	0		22210	0		22210	0.485079		22210	0		22210	0		22210	0.29045
												21211	0		28060.9	24.6011		22211	0		22211	0		22211	0.401269		22211	0		22211	0		22211	0.220106
												21212	0		28069.8	21.5249		22212	0		22212	0		22212	0.322394		22212	0		22212	0		22212	0.162
												21213	0		28078.7	14.1234		22213	0		22213	0		22213	0.251573		22213	0		22213	0		22213	0.115803
												21214	0		28087.7	0.572849		22214	0		22214	0		22214	0.190664		22214	0		22214	0		22214	0.0803987
												21215	0		28096.6	0		22215	0		22215	0		22215	0.140345		22215	0		22215	0		22215	0.0542125
												21216	0		28105.5	0		22216	0		22216	0		22216	0.100336		22216	0		22216	0		22216	0.0355035
												21217	0		28114.5	0		22217	0		22217	0		22217	0.0696691		22217	0		22217	0		22217	0.0225822
												21218	0		28123.4	0		22218	0		22218	0		22218	0.0469841		22218	0		22218	0		22218	0.0139503
												21219	0		28258.1	0		22219	0		22219	0		22219	0.0307743		22219	0		22219	0		22219	0.00836993
												21220	0		28267.1	0		22220	0		22220	0		22220	0.0195773		22220	0		22220	0		22220	0.00487734
												21221	0		28276.1	0		22221	0		22221	0		22221	0.0120961		22221	0		22221	0		22221	0.00276036
												21222	0		28285.2	0		22222	0		22222	0		22222	0.00725875		22222	0		22222	0		22222	0.0015173
												21223	0		28294.2	0.001478		22223	0		22223	0		22223	0.00423065		22223	0		22223	0		22223	0.000810028
												21224	0		28303.2	18.284		22224	0		22224	0		22224	0.00239485		22224	0		22224	0		22224	0.000420001
												21225	0		28312.3	38.0442		22225	0		22225	0		22225	0.00131667		22225	0		22225	0		22225	0.000211506
												21226	0.000320219		28321.3	44.2357		22226	0		22226	0		22226	0.000703074		22226	0		22226	0		22226	0
												21227	0.000517642		28330.4	31.8427		22227	0		22227	0		22227	0.00036463		22227	0		22227	0		22227	0
												21228	0.000824506		28339.4	20.3461		22228	0		22228	0		22228	0.000183667		22228	0		22228	0		22228	0
												21229	0.00129402		28348.5	0.328695		22229	0		22229	0		22229	0		22229	0		22229	0		22229	0
												21230	0.0020011		28357.5	0		22230	0		22230	0		22230	0		22230	0		22230	0		22230	0
												21231	0.00304915		28366.6	0		22231	0		22231	0		22231	0		22231	0		22231	0		22231	0
												21232	0.00457796		28375.6	0		22232	0		22232	0		22232	0		22232	0.000194791		22232	0		22232	0
												21233	0.00677246		28384.7	0		22233	0		22233	0		22233	0		22233	0.000384864		22233	0		22233	0
												21234	0.00987195		28393.8	0		22234	0		22234	0		22234	0		22234	0.000738687		22234	0		22234	0
												21235	0.0141789		28402.9	9.95441		22235	0.000154641		22235	0		22235	0		22235	0.0013773		22235	0		22235	0
												21236	0.0200661		28411.9	22.9442		22236	0.000305453		22236	0		22236	0		22236	0.00249467		22236	0		22236	0
												21237	0.0279812		28421	29.8444		22237	0.000586116		22237	0		22237	0		22237	0.00438947		22237	0		22237	0
												21238	0.038446		28430.1	21.6758		22238	0.00109256		22238	0		22238	0		22238	0.00750287		22238	0		22238	0
												21239	0.0520497		28439.2	11.4699		22239	0.00197845		22239	0		22239	0		22239	0.0124583		22239	0		22239	0
												21240	0.0694332		28448.3	1.98544		22240	0.00348037		22240	0		22240	0		22240	0.0200957		22240	0		22240	0
												21241	0.0912638		28457.4	0		22241	0.00594766		22241	0		22241	0		22241	0.0314894		22241	0		22241	0
												21242	0.118198		28466.5	0		22242	0.00987389		22242	0		22242	0		22242	0.0479337		22242	0		22242	0
												21243	0.150837		28475.7	0		22243	0.0159239		22243	0		22243	0		22243	0.0708815		22243	0		22243	0
												21244	0.189664		28484.8	0		22244	0.0249479		22244	0		22244	0		22244	0.101822		22244	0		22244	0
												21245	0.234988		28493.9	1.0879		22245	0.0379696		22245	0		22245	0		22245	0.14209		22245	0		22245	0
												21246	0.286871		28503	17.4394		22246	0.0561384		22246	0		22246	0		22246	0.19262		22246	0		22246	0
												21247	0.345073		28512.2	33.8781		22247	0.0806314		22247	0		22247	0		22247	0.253662		22247	0		22247	0
												21248	0.408994		28521.3	55.4561		22248	0.112504		22248	0		22248	0		22248	0.324507		22248	0		22248	0
												21249	0.477644		28530.4	69.7478		22249	0.152494		22249	0		22249	0		22249	0.403282		22249	0		22249	0
												21250	0.549635		28539.6	55.826		22250	0.200798		22250	0		22250	0		22250	0.486865		22250	0		22250	0
												21251	0.623199		28548.7	31.9556		22251	0.256854		22251	0		22251	0		22251	0.570984		22251	0		22251	0
												21252	0.696244		28557.9	7.79644		22252	0.319177		22252	0		22252	0		22252	0.65051		22252	0		22252	0
												21253	0.766439		28567	0		22253	0.3853		22253	0		22253	0		22253	0.719947		22253	0		22253	0
												21254	0.831335		28576.2	0		22254	0.451842		22254	0		22254	0		22254	0.774037		22254	0		22254	0
												21255	0.888499		28585.4	3.02766		22255	0.514748		22255	0		22255	0		22255	0.808423		22255	0		22255	0
												21256	0.935663		28594.5	16.739		22256	0.569669		22256	0		22256	0		22256	0.820221		22256	0		22256	0
												21257	0.970877		28603.7	27.3893		22257	0.612451		22257	0		22257	0		22257	0.808423		22257	0		22257	0
												21258	0.992638		28612.9	25.7883		22258	0.639648		22258	0		22258	0		22258	0.774037		22258	0		22258	0
												21259	1		28622.1	8.09223		22259	0.648979		22259	0		22259	0		22259	0.719947		22259	0		22259	0
												21260	0.992638		28631.3	0		22260	0.639648		22260	0		22260	0		22260	0.65051		22260	0		22260	0
												21261	0.970877		28640.5	0		22261	0.612451		22261	0		22261	0		22261	0.570984		22261	0		22261	0
												21262	0.935663		28649.7	0		22262	0.569669		22262	0		22262	0		22262	0.486865		22262	0		22262	0
												21263	0.888499		28658.9	0		22263	0.514748		22263	0		22263	0		22263	0.403282		22263	0		22263	0
												21264	0.831335		28668.1	0		22264	0.451842		22264	0		22264	0		22264	0.324507		22264	0		22264	0
												21265	0.766439		28677.3	0		22265	0.3853		22265	0		22265	0		22265	0.253662		22265	0		22265	0
												21266	0.696244		28686.5	0		22266	0.319177		22266	0		22266	0		22266	0.19262		22266	0		22266	0
												21267	0.623199		28695.7	0		22267	0.256854		22267	0		22267	0		22267	0.14209		22267	0		22267	0
												21268	0.549635		28704.9	2.34505		22268	0.200798		22268	0		22268	0		22268	0.101822		22268	0		22268	0
												21269	0.477644		28714.2	19.7584		22269	0.152494		22269	0		22269	0		22269	0.0708815		22269	0		22269	0
												21270	0.408994		28723.4	32.0976		22270	0.112504		22270	0		22270	0		22270	0.0479337		22270	0		22270	0
												21271	0.345073		28732.6	28.1762		22271	0.0806314		22271	0		22271	0		22271	0.0314894		22271	0		22271	0
												21272	0.286871		28741.9	19.5753		22272	0.0561384		22272	0		22272	0		22272	0.0200957		22272	0.000203804		22272	0
												21273	0.234988		28751.1	10.4168		22273	0.0379696		22273	0		22273	0		22273	0.0124583		22273	0.000401187		22273	0
												21274	0.189664		28760.4	4.70577		22274	0.0249479		22274	0		22274	0		22274	0.00750287		22274	0.000767301		22274	0
												21275	0.150837		28769.6	0		22275	0.0159239		22275	0		22275	0		22275	0.00438947		22275	0.00142583		22275	0
												21276	0.118198		28778.9	0		22276	0.00987389		22276	0.000161837		22276	0		22276	0.00249467		22276	0.00257427		22276	0
												21277	0.0912638		28788.2	0		22277	0.00594766		22277	0.000318482		22277	0		22277	0.0013773		22277	0.00451568		22277	0
												21278	0.0694332		28797.4	0		22278	0.00348037		22278	0.00060895		22278	0		22278	0.000738687		22278	0.00769621		22278	0
												21279	0.0520497		29650.3	0		22279	0.00197845		22279	0.00113127		22279	0		22279	0.000384864		22279	0.0127442		22279	0
												21280	0.038446		29660	0		22280	0.00109256		22280	0.00204193		22280	0		22280	0.000194791		22280	0.0205038		22280	0
												21281	0.0279812		29669.7	0		22281	0.000586116		22281	0.003581		22281	0		22281	0		22281	0.0320507		22281	0
												21282	0.0200661		29679.4	0		22282	0.000305453		22282	0.00610179		22282	0		22282	0		22282	0.0486772		22282	0
												21283	0.0141789		29689.1	6.45544		22283	0.000154641		22283	0.0101018		22283	0		22283	0		22283	0.0718285		22283	0
												21284	0.00987195		29698.8	24.407		22284	0		22284	0.0162491		22284	0		22284	0		22284	0.10298		22284	0
												21285	0.00677246		29708.6	28.3697		22285	0		22285	0.0253951		22285	0		22285	0		22285	0.143446		22285	0
												21286	0.00457796		29718.3	21.039		22286	0		22286	0.0385618		22286	0		22286	0		22286	0.194139		22286	0
												21287	0.00304915		29728	10.6569		22287	0		22287	0.0568926		22287	0		22287	0		22287	0.25528		22287	0
												21288	0.0020011		29737.7	0		22288	0		22288	0.0815535		22288	0		22288	0		22288	0.326142		22288	0
												21289	0.00129402		29747.5	0		22289	0		22289	0.113584		22289	0		22289	0		22289	0.404836		22289	0
												21290	0.000824506		29757.2	0		22290	0		22290	0.153703		22290	0		22290	0		22290	0.488243		22290	0
												21291	0.000517642		29766.9	0		22291	0		22291	0.202086		22291	0		22291	0		22291	0.572106		22291	0
												21292	0.000320219		29776.7	0		22292	0		22292	0.258155		22292	0		22292	0		22292	0.651328		22292	0
												21293	0		31158.5	0		22293	0		22293	0.320415		22293	0		22293	0		22293	0.720456		22293	0
												21294	0		31168.9	0		22294	0		22294	0.386397		22294	0		22294	0		22294	0.77428		22294	0
												21295	0		31179.4	0		22295	0		22295	0.452735		22295	0		22295	0		22295	0.808487		22295	0
												21296	0		31189.8	0		22296	0		22296	0.515398		22296	0		22296	0		22296	0.820221		22296	0
												21297	0		31200.3	0		22297	0		22297	0.570074		22297	0		22297	0		22297	0.808487		22297	0
												21298	0		31210.7	25.3578		22298	0		22298	0.612645		22298	0		22298	0		22298	0.77428		22298	0
												21299	0		31221.2	49.5975		22299	0		22299	0.639698		22299	0		22299	0		22299	0.720456		22299	0
												21300	0		31231.7	70.8164		22300	0		22300	0.648979		22300	0		22300	0		22300	0.651328		22300	0
												21301	0		31242.1	62.4906		22301	0		22301	0.639698		22301	0		22301	0		22301	0.572106		22301	0
												21302	0		31252.6	53.571		22302	0		22302	0.612645		22302	0		22302	0		22302	0.488243		22302	0
												21303	0		31263.1	47.7501		22303	0		22303	0.570074		22303	0		22303	0		22303	0.404836		22303	0
												21304	0		31273.6	46.6423		22304	0		22304	0.515398		22304	0		22304	0		22304	0.326142		22304	0
												21305	0		31284.1	48.4245		22305	0		22305	0.452735		22305	0		22305	0		22305	0.25528		22305	0
												21306	0		31294.6	33.7111		22306	0		22306	0.386397		22306	0		22306	0		22306	0.194139		22306	0
												21307	0		31305.1	14.144		22307	0		22307	0.320415		22307	0		22307	0		22307	0.143446		22307	0
												21308	0		31315.6	0		22308	0		22308	0.258155		22308	0		22308	0		22308	0.10298		22308	0
												21309	0		31326.1	0		22309	0		22309	0.202086		22309	0		22309	0		22309	0.0718285		22309	0
												21310	0		31336.6	0		22310	0		22310	0.153703		22310	0		22310	0		22310	0.0486772		22310	0
												21311	0		31347.2	0		22311	0		22311	0.113584		22311	0		22311	0		22311	0.0320507		22311	0
												21312	0		31357.7	0		22312	0		22312	0.0815535		22312	0		22312	0		22312	0.0205038		22312	0
												21313	0		33775.1	0		22313	0		22313	0.0568926		22313	0		22313	0		22313	0.0127442		22313	0.000213164
												21314	0		33786.9	0		22314	0		22314	0.0385618		22314	0		22314	0		22314	0.00769621		22314	0.000418078
												21315	0		33798.7	0		22315	0		22315	0.0253951		22315	0		22315	0		22315	0.00451568		22315	0.000796806
												21316	0		33810.5	0		22316	0		22316	0.0162491		22316	0.000169312		22316	0		22316	0.00257427		22316	0.0014757
												21317	0		33822.3	0		22317	0		22317	0.0101018		22317	0.000331967		22317	0		22317	0.00142583		22317	0.00265581
												21318	0		33834.1	0		22318	0		22318	0.00610179		22318	0.000632498		22318	0		22318	0.000767301		22318	0.00464457
												21319	0		33845.9	0		22319	0		22319	0.003581		22319	0.00117106		22319	0		22319	0.000401187		22319	0.00789308
												21320	0		33857.7	0		22320	0		22320	0.00204193		22320	0.00210697		22320	0		22320	0.000203804		22320	0.0130346
												21321	0		33869.6	0		22321	0		22321	0.00113127		22321	0.00368379		22321	0		22321	0		22321	0.0209171
												21322	0		33881.4	0		22322	0		22322	0.00060895		22322	0.00625875		22322	0		22322	0		22322	0.0326179
												21323	0		33893.2	0		22323	0		22323	0.000318482		22323	0.0103333		22323	0		22323	0		22323	0.0494267
												21324	0		33905.1	0		22324	0		22324	0.000161837		22324	0.0165785		22324	0		22324	0		22324	0.0727811
												21325	0		33916.9	0		22325	0		22325	0		22325	0.0258469		22325	0		22325	0		22325	0.104142
												21326	0		33976.2	0		22326	0		22326	0		22326	0.0391589		22326	0		22326	0		22326	0.144806
												21327	0		33988.1	0		22327	0		22327	0		22327	0.0576513		22327	0		22327	0		22327	0.195658
												21328	0		34000	0		22328	0		22328	0		22328	0.0824793		22328	0		22328	0		22328	0.256897
												21329	0		34011.9	0		22329	0		22329	0		22329	0.114667		22329	0		22329	0		22329	0.327773
												21330	0		34023.8	0		22330	0		22330	0		22330	0.154913		22330	0		22330	0		22330	0.406386
												21331	0		34035.7	0		22331	0		22331	0		22331	0.203374		22331	0		22331	0		22331	0.489615
												21332	0		34047.6	0		22332	0		22332	0		22332	0.259453		22332	0		22332	0		22332	0.573222
												21333	0		34059.6	0		22333	0		22333	0		22333	0.321648		22333	0		22333	0		22333	0.652141
												21334	0		34071.5	0		22334	0		22334	0		22334	0.387489		22334	0		22334	0		22334	0.720961
												21335	0		34083.4	0		22335	0		22335	0		22335	0.453623		22335	0		22335	0		22335	0.774522
												21336	0		34095.4	0		22336	0		22336	0		22336	0.516045		22336	0		22336	0		22336	0.80855
												21337	0		34107.3	0		22337	0		22337	0		22337	0.570476		22337	0		22337	0		22337	0.820221
												21338	0		34119.3	0		22338	0		22338	0		22338	0.612837		22338	0		22338	0		22338	0.80855
												21339	0		34131.2	0		22339	0		22339	0		22339	0.639748		22339	0		22339	0		22339	0.774522
												21340	0		34335.5	0		22340	0		22340	0		22340	0.648979		22340	0		22340	0		22340	0.720961
												21341	0		34347.6	0		22341	0		22341	0		22341	0.639748		22341	0		22341	0		22341	0.652141
												21342	0		34359.7	0		22342	0		22342	0		22342	0.612837		22342	0		22342	0		22342	0.573222
												21343	0		34371.7	0		22343	0		22343	0		22343	0.570476		22343	0		22343	0		22343	0.489615
												21344	0		34383.8	6.14259		22344	0		22344	0		22344	0.516045		22344	0		22344	0		22344	0.406386
												21345	0		34395.9	23.0007		22345	0		22345	0		22345	0.453623		22345	0		22345	0		22345	0.327773
												21346	0		34408	28.6939		22346	0		22346	0		22346	0.387489		22346	0		22346	0		22346	0.256897
												21347	0		34420.2	30.3533		22347	0		22347	0		22347	0.321648		22347	0		22347	0		22347	0.195658
												21348	0		34432.3	25.3771		22348	0		22348	0		22348	0.259453		22348	0		22348	0		22348	0.144806
												21349	0		34444.4	13.8647		22349	0		22349	0		22349	0.203374		22349	0		22349	0		22349	0.104142
												21350	0		34456.5	3.49397		22350	0		22350	0		22350	0.154913		22350	0		22350	0		22350	0.0727811
												21351	0		34468.7	0		22351	0		22351	0		22351	0.114667		22351	0		22351	0		22351	0.0494267
												21352	0.000215209		34480.8	0		22352	0		22352	0		22352	0.0824793		22352	0		22352	0		22352	0.0326179
												21353	0.000349981		34493	0		22353	0		22353	0		22353	0.0576513		22353	0		22353	0		22353	0.0209171
												21354	0.00056095		34505.1	0		22354	0		22354	0		22354	0.0391589		22354	0		22354	0		22354	0.0130346
												21355	0.000886135		35146.2	0		22355	0		22355	0		22355	0.0258469		22355	0		22355	0		22355	0.00789308
												21356	0.00137966		35158.8	0		22356	0		22356	0		22356	0.0165785		22356	0		22356	0		22356	0.00464457
												21357	0.00211709		35171.3	0		22357	0		22357	0		22357	0.0103333		22357	0		22357	0		22357	0.00265581
												21358	0.00320187		35183.8	0		22358	0		22358	0		22358	0.00625875		22358	0		22358	0		22358	0.0014757
												21359	0.00477269		35196.3	0		22359	0		22359	0		22359	0.00368379		22359	0		22359	0		22359	0.000796806
												21360	0.00701163		35208.8	0		22360	0		22360	0		22360	0.00210697		22360	0		22360	0		22360	0.000418078
												21361	0.0101524		35221.4	0		22361	0		22361	0		22361	0.00117106		22361	0		22361	0		22361	0.000213164
												21362	0.0144883		35233.9	0		22362	0		22362	0		22362	0.000632498		22362	0		22362	0		22362	0
												21363	0.020378		35246.5	0		22363	0		22363	0		22363	0.000331967		22363	0		22363	0		22363	0
												21364	0.0282489		35259	0		22364	0		22364	0		22364	0.000169312		22364	0		22364	0		22364	0
												21365	0.0385956		35271.6	0		22365	0		22365	0		22365	0		22365	0		22365	0		22365	0
												21366	0.051972		35284.2	0		22366	0		22366	0		22366	0		22366	0		22366	0		22366	0
												21367	0.0689759		35296.7	0		22367	0		22367	0		22367	0		22367	0		22367	0		22367	0
												21368	0.0902238		36417.3	0		22368	0		22368	0		22368	0		22368	0		22368	0		22368	0
												21369	0.116316		36430.5	0		22369	0		22369	0		22369	0		22369	0.000179375		22369	0		22369	0
												21370	0.147794		36443.7	0		22370	0		22370	0		22370	0		22370	0.000350044		22370	0		22370	0
												21371	0.185084		36456.9	0		22371	0		22371	0		22371	0		22371	0.000663939		22371	0		22371	0
												21372	0.228442		36470.1	3.62756		22372	0		22372	0		22372	0		22372	0.00122399		22372	0		22372	0
												21373	0.277895		36483.3	21.1614		22373	0.000130251		22373	0		22373	0		22373	0.00219317		22373	0		22373	0
												21374	0.333181		36496.5	25.1742		22374	0.000254094		22374	0		22374	0		22374	0.00381953		22374	0		22374	0
												21375	0.39371		36509.7	26.7252		22375	0.000481788		22375	0		22375	0		22375	0.00646535		22375	0		22375	0
												21376	0.45853		36523	25.8019		22376	0.00088791		22376	0		22376	0		22376	0.010637		22376	0		22376	0
												21377	0.526328		36536.2	23.0195		22377	0.00159049		22377	0		22377	0		22377	0.0170094		22377	0		22377	0
												21378	0.595443		36549.5	7.20887		22378	0.00276915		22378	0		22378	0		22378	0.0264365		22378	0		22378	0
												21379	0.663926		36562.7	0		22379	0.00468609		22379	0		22379	0		22379	0.0399358		22379	0		22379	0
												21380	0.729619		36576	0		22380	0.00770772		22380	0		22380	0		22380	0.0586362		22380	0		22380	0
												21381	0.790256		36589.3	0		22381	0.0123223		22381	0		22381	0		22381	0.0836784		22381	0		22381	0
												21382	0.843598		36602.6	0		22382	0.0191473		22382	0		22382	0		22382	0.116066		22382	0		22382	0
												21383	0.887564		36762.5	0		22383	0.0289184		22383	0		22383	0		22383	0.156473		22383	0		22383	0
												21384	0.920364		36775.9	0		22384	0.0424514		22384	0		22384	0		22384	0.205032		22384	0		22384	0
												21385	0.940623		36789.3	0		22385	0.0605703		22385	0		22385	0		22385	0.261123		22385	0		22385	0
												21386	0.947475		36802.7	0		22386	0.0839998		22386	0		22386	0		22386	0.323231		22386	0		22386	0
												21387	0.940623		36816.1	8.19323		22387	0.113226		22387	0		22387	0		22387	0.38889		22387	0		22387	0
												21388	0.920364		36829.5	21.4778		22388	0.148343		22388	0		22388	0		22388	0.454761		22388	0		22388	0
												21389	0.887564		36842.9	23.8888		22389	0.188902		22389	0		22389	0		22389	0.516873		22389	0		22389	0
												21390	0.843598		36856.3	23.0998		22390	0.233807		22390	0		22390	0		22390	0.570991		22390	0		22390	0
												21391	0.790256		36869.7	8.68051		22391	0.281274		22391	0		22391	0		22391	0.613083		22391	0		22391	0
												21392	0.729619		36883.2	0		22392	0.32889		22392	0		22392	0		22392	0.639812		22392	0		22392	0
												21393	0.663926		36896.6	0		22393	0.373786		22393	0		22393	0		22393	0.648979		22393	0		22393	0
												21394	0.595443		36910.1	0		22394	0.412902		22394	0		22394	0		22394	0.639812		22394	0		22394	0
												21395	0.526328		36923.5	0		22395	0.443323		22395	0		22395	0		22395	0.613083		22395	0		22395	0
												21396	0.45853		37982.2	0		22396	0.462641		22396	0		22396	0		22396	0.570991		22396	0		22396	0
												21397	0.39371		37996.3	0		22397	0.469266		22397	0		22397	0		22397	0.516873		22397	0		22397	0
												21398	0.333181		38010.3	0		22398	0.462641		22398	0		22398	0		22398	0.454761		22398	0		22398	0
												21399	0.277895		38024.4	0		22399	0.443323		22399	0		22399	0		22399	0.38889		22399	0		22399	0
												21400	0.228442		38038.5	5.78345		22400	0.412902		22400	0		22400	0		22400	0.323231		22400	0		22400	0
												21401	0.185084		38052.6	11.4235		22401	0.373786		22401	0		22401	0		22401	0.261123		22401	0		22401	0
												21402	0.147794		38066.6	24.2503		22402	0.32889		22402	0		22402	0		22402	0.205032		22402	0		22402	0
												21403	0.116316		38080.7	22.1922		22403	0.281274		22403	0		22403	0		22403	0.156473		22403	0		22403	0
												21404	0.0902238		38094.8	4.94957		22404	0.233807		22404	0		22404	0		22404	0.116066		22404	0		22404	0
												21405	0.0689759		38108.9	0		22405	0.188902		22405	0		22405	0		22405	0.0836784		22405	0		22405	0
												21406	0.051972		38123.1	0		22406	0.148343		22406	0		22406	0		22406	0.0586362		22406	0		22406	0
												21407	0.0385956		38137.2	0		22407	0.113226		22407	0		22407	0		22407	0.0399358		22407	0		22407	0
												21408	0.0282489		38151.3	0		22408	0.0839998		22408	0		22408	0		22408	0.0264365		22408	0		22408	0
												21409	0.020378		38392.8	0		22409	0.0605703		22409	0		22409	0		22409	0.0170094		22409	0.00018752		22409	0
												21410	0.0144883		38407.1	0		22410	0.0424514		22410	0		22410	0		22410	0.010637		22410	0.000364616		22410	0
												21411	0.0101524		38421.4	0		22411	0.0289184		22411	0		22411	0		22411	0.00646535		22411	0.000689182		22411	0
												21412	0.00701163		38435.7	0		22412	0.0191473		22412	0		22412	0		22412	0.00381953		22412	0.00126632		22412	0
												21413	0.00477269		38450	4.51281		22413	0.0123223		22413	0.000136199		22413	0		22413	0.00219317		22413	0.00226185		22413	0
												21414	0.00320187		38464.3	10.3042		22414	0.00770772		22414	0.00026473		22414	0		22414	0.00122399		22414	0.00392732		22414	0
												21415	0.00211709		38478.6	25.0396		22415	0.00468609		22415	0.000500207		22415	0		22415	0.000663939		22415	0.00662888		22415	0
												21416	0.00137966		38492.9	19.2712		22416	0.00276915		22416	0.000918788		22416	0		22416	0.000350044		22416	0.0108766		22416	0
												21417	0.000886135		38507.2	13.4136		22417	0.00159049		22417	0.00164058		22417	0		22417	0.000179375		22417	0.0173484		22417	0
												21418	0.00056095		38521.6	2.40935		22418	0.00088791		22418	0.00284773		22418	0		22418	0		22418	0.0268991		22418	0
												21419	0.000349981		38535.9	0		22419	0.000481788		22419	0.00480528		22419	0		22419	0		22419	0.0405439		22419	0
												21420	0.000215209		38550.3	0		22420	0.000254094		22420	0.00788234		22420	0		22420	0		22420	0.0594052		22420	0
												21421	0		38564.6	8.49238		22421	0.000130251		22421	0.0125693		22421	0		22421	0		22421	0.0846126		22421	0
												21422	0		38579	22.0003		22422	0		22422	0.0194842		22422	0		22422	0		22422	0.117154		22422	0
												21423	0		38593.4	18.9516		22423	0		22423	0.0293611		22423	0		22423	0		22423	0.157685		22423	0
												21424	0		38607.8	13.7882		22424	0		22424	0.0430112		22424	0		22424	0		22424	0.206316		22424	0
												21425	0		38622.2	1.25612		22425	0		22425	0.0612502		22425	0		22425	0		22425	0.262415		22425	0
												21426	0		38636.6	0		22426	0		22426	0.0847914		22426	0		22426	0		22426	0.324455		22426	0
												21427	0		38651	6.40658		22427	0		22427	0.114107		22427	0		22427	0		22427	0.38997		22427	0
												21428	0		38665.4	23.9452		22428	0		22428	0.149277		22428	0		22428	0		22428	0.455638		22428	0
												21429	0		38679.8	26.5169		22429	0		22429	0.189842		22429	0		22429	0		22429	0.517511		22429	0
												21430	0		38694.3	19.2204		22430	0		22430	0.234697		22430	0		22430	0		22430	0.571388		22430	0
												21431	0		38708.7	12.18		22431	0		22431	0.28206		22431	0		22431	0		22431	0.613272		22431	0
												21432	0		38723.2	1.38674		22432	0		22432	0.329528		22432	0		22432	0		22432	0.639862		22432	0
												21433	0		38737.6	0		22433	0		22433	0.37425		22433	0		22433	0		22433	0.648979		22433	0
												21434	0		38752.1	0		22434	0		22434	0.41319		22434	0		22434	0		22434	0.639862		22434	0
												21435	0		38766.6	0		22435	0		22435	0.44346		22435	0		22435	0		22435	0.613272		22435	0
												21436	0		38781.1	0		22436	0		22436	0.462677		22436	0		22436	0		22436	0.571388		22436	0
												21437	0		38999.3	0		22437	0		22437	0.469266		22437	0		22437	0		22437	0.517511		22437	0
												21438	0		39013.9	0		22438	0		22438	0.462677		22438	0		22438	0		22438	0.455638		22438	0
												21439	0		39028.6	0		22439	0		22439	0.44346		22439	0		22439	0		22439	0.38997		22439	0
												21440	0		39043.2	0		22440	0		22440	0.41319		22440	0		22440	0		22440	0.324455		22440	0
												21441	0		39057.8	9.85372		22441	0		22441	0.37425		22441	0		22441	0		22441	0.262415		22441	0
												21442	0		39072.5	21.0553		22442	0		22442	0.329528		22442	0		22442	0		22442	0.206316		22442	0
												21443	0		39087.1	19.6483		22443	0		22443	0.28206		22443	0		22443	0		22443	0.157685		22443	0
												21444	0		39101.8	14.7317		22444	0		22444	0.234697		22444	0		22444	0		22444	0.117154		22444	0
												21445	0		39116.5	3.60209		22445	0		22445	0.189842		22445	0		22445	0		22445	0.0846126		22445	0
												21446	0		39131.2	0		22446	0		22446	0.149277		22446	0		22446	0		22446	0.0594052		22446	0
												21447	0		39145.9	0		22447	0		22447	0.114107		22447	0		22447	0		22447	0.0405439		22447	0
												21448	0		39160.6	0		22448	0		22448	0.0847914		22448	0		22448	0		22448	0.0268991		22448	0
												21449	0		39175.3	0		22449	0		22449	0.0612502		22449	0		22449	0		22449	0.0173484		22449	0
												21450	0		39471.1	0		22450	0		22450	0.0430112		22450	0		22450	0		22450	0.0108766		22450	0.000195972
												21451	0		39486	0		22451	0		22451	0.0293611		22451	0		22451	0		22451	0.00662888		22451	0.000379682
												21452	0		39500.9	0		22452	0		22452	0.0194842		22452	0		22452	0		22452	0.00392732		22452	0.000715192
												21453	0		39515.8	0		22453	0		22453	0.0125693		22453	0		22453	0		22453	0.00226185		22453	0.00130979
												21454	0		39530.7	0		22454	0		22454	0.00788234		22454	0.000142372		22454	0		22454	0.00126632		22454	0.00233218
												21455	0		39545.6	0		22455	0		22455	0.00480528		22455	0.000275729		22455	0		22455	0.000689182		22455	0.00403736
												21456	0		39560.6	0		22456	0		22456	0.00284773		22456	0.00051919		22456	0		22456	0.000364616		22456	0.00679533
												21457	0		39575.5	0		22457	0		22457	0.00164058		22457	0.000950504		22457	0		22457	0.00018752		22457	0.0111199
												21458	0		39590.4	0		22458	0		22458	0.000918788		22458	0.00169187		22458	0		22458	0		22458	0.0176917
												21459	0		39605.4	0		22459	0		22459	0.000500207		22459	0.00292796		22459	0		22459	0		22459	0.0273663
												21460	0		39620.3	0		22460	0		22460	0.00026473		22460	0.0049266		22460	0		22460	0		22460	0.0411567
												21461	0		39635.3	0		22461	0		22461	0.000136199		22461	0.00805961		22461	0		22461	0		22461	0.0601786
												21462	0		39650.3	0		22462	0		22462	0		22462	0.0128193		22462	0		22462	0		22462	0.0855503
												21463	0		40425.4	0		22463	0		22463	0		22463	0.0198245		22463	0		22463	0		22463	0.118244
												21464	0		40440.8	0		22464	0		22464	0		22464	0.0298074		22464	0		22464	0		22464	0.158896
												21465	0		40456.2	0		22465	0		22465	0		22465	0.0435742		22465	0		22465	0		22465	0.207599
												21466	0		40471.7	0		22466	0		22466	0		22466	0.0619327		22466	0		22466	0		22466	0.263703
												21467	0					22467	0		22467	0		22467	0.0855846		22467	0		22467	0		22467	0.325674
												21468	0					22468	0		22468	0		22468	0.114989		22468	0		22468	0		22468	0.391046
												21469	0					22469	0		22469	0		22469	0.150211		22469	0		22469	0		22469	0.456511
												21470	0					22470	0		22470	0		22470	0.190779		22470	0		22470	0		22470	0.518146
												21471	0					22471	0		22471	0		22471	0.235584		22471	0		22471	0		22471	0.571781
												21472	0					22472	0		22472	0		22472	0.282842		22472	0		22472	0		22472	0.613459
												21473	0					22473	0		22473	0		22473	0.330163		22473	0		22473	0		22473	0.639911
												21474	0					22474	0		22474	0		22474	0.374711		22474	0		22474	0		22474	0.648979
												21475	0					22475	0		22475	0		22475	0.413476		22475	0		22475	0		22475	0.639911
												21476	0					22476	0		22476	0		22476	0.443597		22476	0		22476	0		22476	0.613459
												21477	0					22477	0		22477	0		22477	0.462713		22477	0		22477	0		22477	0.571781
												21478	0					22478	0		22478	0		22478	0.469266		22478	0		22478	0		22478	0.518146
												21479	0					22479	0		22479	0		22479	0.462713		22479	0		22479	0		22479	0.456511
												21480	0					22480	0		22480	0		22480	0.443597		22480	0		22480	0		22480	0.391046
												21481	0.000216461					22481	0		22481	0		22481	0.413476		22481	0		22481	0		22481	0.325674
												21482	0.000348974					22482	0		22482	0		22482	0.374711		22482	0		22482	0		22482	0.263703
												21483	0.000554644					22483	0		22483	0		22483	0.330163		22483	0		22483	0		22483	0.207599
												21484	0.00086905					22484	0		22484	0		22484	0.282842		22484	0		22484	0		22484	0.158896
												21485	0.0013424					22485	0		22485	0		22485	0.235584		22485	0		22485	0		22485	0.118244
												21486	0.00204423					22486	0		22486	0		22486	0.190779		22486	0		22486	0		22486	0.0855503
												21487	0.00306892					22487	0		22487	0		22487	0.150211		22487	0		22487	0		22487	0.0601786
												21488	0.00454203					22488	0		22488	0		22488	0.114989		22488	0		22488	0		22488	0.0411567
												21489	0.00662709					22489	0		22489	0		22489	0.0855846		22489	0		22489	0		22489	0.0273663
												21490	0.00953245					22490	0		22490	0		22490	0.0619327		22490	0		22490	0		22490	0.0176917
												21491	0.0135174					22491	0		22491	0		22491	0.0435742		22491	0		22491	0		22491	0.0111199
												21492	0.018897					22492	0		22492	0		22492	0.0298074		22492	0		22492	0		22492	0.00679533
												21493	0.0260435					22493	0		22493	0		22493	0.0198245		22493	0		22493	0		22493	0.00403736
												21494	0.0353847					22494	0		22494	0		22494	0.0128193		22494	0		22494	0		22494	0.00233218
												21495	0.0473958					22495	0		22495	0		22495	0.00805961		22495	0		22495	0		22495	0.00130979
												21496	0.0625854					22496	0		22496	0		22496	0.0049266		22496	0		22496	0		22496	0.000715192
												21497	0.0814731					22497	0		22497	0		22497	0.00292796		22497	0		22497	0		22497	0.000379682
												21498	0.10456					22498	0		22498	0		22498	0.00169187		22498	0		22498	0		22498	0.000195972
												21499	0.132289					22499	0		22499	0		22499	0.000950504		22499	0		22499	0		22499	0
												21500	0.165002					22500	0		22500	0		22500	0.00051919		22500	0		22500	0		22500	0
												21501	0.202892					22501	0		22501	0		22501	0.000275729		22501	0		22501	0		22501	0
												21502	0.245952					22502	0		22502	0		22502	0.000142372		22502	0		22502	0		22502	0
												21503	0.293929					22503	0		22503	0		22503	0		22503	0		22503	0		22503	0
												21504	0.346293					22504	0		22504	0		22504	0		22504	0		22504	0		22504	0
												21505	0.402211					22505	0		22505	0		22505	0		22505	0		22505	0		22505	0
												21506	0.460546					22506	0		22506	0		22506	0		22506	0		22506	0		22506	0
												21507	0.519876					22507	0		22507	0		22507	0		22507	0.000150674		22507	0		22507	0
												21508	0.578543					22508	0		22508	0		22508	0		22508	0.000290462		22508	0		22508	0
												21509	0.634717					22509	0		22509	0		22509	0		22509	0.000544515		22509	0		22509	0
												21510	0.686488					22510	0		22510	0		22510	0		22510	0.00099266		22510	0		22510	0
												21511	0.731971					22511	0		22511	0		22511	0		22511	0.00175979		22511	0		22511	0
												21512	0.769421					22512	0.000100072		22512	0		22512	0		22512	0.00303384		22512	0		22512	0
												21513	0.797338					22513	0.000192835		22513	0		22513	0		22513	0.0050862		22513	0		22513	0
												21514	0.814573					22514	0.000361355		22514	0		22514	0		22514	0.0082921		22514	0		22514	0
												21515	0.8204					22515	0.000658506		22515	0		22515	0		22515	0.0131464		22515	0		22515	0
												21516	0.814573					22516	0.00116698		22516	0		22516	0		22516	0.0202683		22516	0		22516	0
												21517	0.797338					22517	0.00201116		22517	0		22517	0		22517	0.0303878		22517	0		22517	0
												21518	0.769421					22518	0.00337059		22518	0		22518	0		22518	0.0443049		22518	0		22518	0
												21519	0.731971					22519	0.00549344		22519	0		22519	0		22519	0.0628166		22519	0		22519	0
												21520	0.686488					22520	0.00870682		22520	0		22520	0		22520	0.0866097		22520	0		22520	0
												21521	0.634717					22521	0.01342		22521	0		22521	0		22521	0.116126		22521	0		22521	0
												21522	0.578543					22522	0.0201152		22522	0		22522	0		22522	0.151413		22522	0		22522	0
												21523	0.519876					22523	0.0293207		22523	0		22523	0		22523	0.191984		22523	0		22523	0
												21524	0.460546					22524	0.0415624		22524	0		22524	0		22524	0.236722		22524	0		22524	0
												21525	0.402211					22525	0.0572935		22525	0		22525	0		22525	0.283846		22525	0		22525	0
												21526	0.346293					22526	0.0768048		22526	0		22526	0		22526	0.330976		22526	0		22526	0
												21527	0.293929					22527	0.100126		22527	0		22527	0		22527	0.375302		22527	0		22527	0
												21528	0.245952					22528	0.126937		22528	0		22528	0		22528	0.413842		22528	0		22528	0
												21529	0.202892					22529	0.156496		22529	0		22529	0		22529	0.443772		22529	0		22529	0
												21530	0.165002					22530	0.187628		22530	0		22530	0		22530	0.462758		22530	0		22530	0
												21531	0.132289					22531	0.218761		22531	0		22531	0		22531	0.469266		22531	0		22531	0
												21532	0.10456					22532	0.248038		22532	0		22532	0		22532	0.462758		22532	0		22532	0
												21533	0.0814731					22533	0.273493		22533	0		22533	0		22533	0.443772		22533	0		22533	0
												21534	0.0625854					22534	0.293259		22534	0		22534	0		22534	0.413842		22534	0		22534	0
												21535	0.0473958					22535	0.305798		22535	0		22535	0		22535	0.375302		22535	0		22535	0
												21536	0.0353847					22536	0.310096		22536	0		22536	0		22536	0.330976		22536	0		22536	0
												21537	0.0260435					22537	0.305798		22537	0		22537	0		22537	0.283846		22537	0		22537	0
												21538	0.018897					22538	0.293259		22538	0		22538	0		22538	0.236722		22538	0		22538	0
												21539	0.0135174					22539	0.273493		22539	0		22539	0		22539	0.191984		22539	0		22539	0
												21540	0.00953245					22540	0.248038		22540	0		22540	0		22540	0.151413		22540	0		22540	0
												21541	0.00662709					22541	0.218761		22541	0		22541	0		22541	0.116126		22541	0		22541	0
												21542	0.00454203					22542	0.187628		22542	0		22542	0		22542	0.0866097		22542	0		22542	0
												21543	0.00306892					22543	0.156496		22543	0		22543	0		22543	0.0628166		22543	0		22543	0
												21544	0.00204423					22544	0.126937		22544	0		22544	0		22544	0.0443049		22544	0		22544	0
												21545	0.0013424					22545	0.100126		22545	0		22545	0		22545	0.0303878		22545	0		22545	0
												21546	0.00086905					22546	0.0768048		22546	0		22546	0		22546	0.0202683		22546	0		22546	0
												21547	0.000554644					22547	0.0572935		22547	0		22547	0		22547	0.0131464		22547	0		22547	0
												21548	0.000348974					22548	0.0415624		22548	0		22548	0		22548	0.0082921		22548	0.000157388		22548	0
												21549	0.000216461					22549	0.0293207		22549	0		22549	0		22549	0.0050862		22549	0.000302328		22549	0
												21550	0					22550	0.0201152		22550	0		22550	0		22550	0.00303384		22550	0.000564832		22550	0
												21551	0					22551	0.01342		22551	0		22551	0		22551	0.00175979		22551	0.00102635		22551	0
												21552	0					22552	0.00870682		22552	0		22552	0		22552	0.00099266		22552	0.00181388		22552	0
												21553	0					22553	0.00549344		22553	0.000104556		22553	0		22553	0.000544515		22553	0.00311787		22553	0
												21554	0					22554	0.00337059		22554	0.000200755		22554	0		22554	0.000290462		22554	0.00521246		22554	0
												21555	0					22555	0.00201116		22555	0.000374911		22555	0		22555	0.000150674		22555	0.00847547		22555	0
												21556	0					22556	0.00116698		22556	0.000680978		22556	0		22556	0		22556	0.0134036		22556	0
												21557	0					22557	0.000658506		22557	0.00120305		22557	0		22557	0		22557	0.0206164		22557	0
												21558	0					22558	0.000361355		22558	0.00206717		22558	0		22558	0		22558	0.030842		22558	0
												21559	0					22559	0.000192835		22559	0.00345472		22559	0		22559	0		22559	0.0448753		22559	0
												21560	0					22560	0.000100072		22560	0.00561558		22560	0		22560	0		22560	0.0635049		22560	0
												21561	0					22561	0		22561	0.00887809		22561	0		22561	0		22561	0.0874066		22561	0
												21562	0					22562	0		22562	0.0136518		22562	0		22562	0		22562	0.117008		22562	0
												21563	0					22563	0		22563	0.0204175		22563	0		22563	0		22563	0.152344		22563	0
												21564	0					22564	0		22564	0.0297001		22564	0		22564	0		22564	0.192917		22564	0
												21565	0					22565	0		22565	0.0420203		22565	0		22565	0		22565	0.237602		22565	0
												21566	0					22566	0		22566	0.0578235		22566	0		22566	0		22566	0.284621		22566	0
												21567	0					22567	0		22567	0.0773914		22567	0		22567	0		22567	0.331603		22567	0
												21568	0					22568	0		22568	0.100745		22568	0		22568	0		22568	0.375757		22568	0
												21569	0					22569	0		22569	0.127556		22569	0		22569	0		22569	0.414124		22569	0
												21570	0					22570	0		22570	0.157081		22570	0		22570	0		22570	0.443906		22570	0
												21571	0					22571	0		22571	0.188143		22571	0		22571	0		22571	0.462793		22571	0
												21572	0					22572	0		22572	0.219177		22572	0		22572	0		22572	0.469266		22572	0
												21573	0					22573	0		22573	0.248341		22573	0		22573	0		22573	0.462793		22573	0
												21574	0					22574	0		22574	0.273681		22574	0		22574	0		22574	0.443906		22574	0
												21575	0					22575	0		22575	0.293349		22575	0		22575	0		22575	0.414124		22575	0
												21576	0					22576	0		22576	0.305822		22576	0		22576	0		22576	0.375757		22576	0
												21577	0					22577	0		22577	0.310096		22577	0		22577	0		22577	0.331603		22577	0
												21578	0					22578	0		22578	0.305822		22578	0		22578	0		22578	0.284621		22578	0
												21579	0					22579	0		22579	0.293349		22579	0		22579	0		22579	0.237602		22579	0
												21580	0					22580	0		22580	0.273681		22580	0		22580	0		22580	0.192917		22580	0
												21581	0					22581	0		22581	0.248341		22581	0		22581	0		22581	0.152344		22581	0
												21582	0					22582	0		22582	0.219177		22582	0		22582	0		22582	0.117008		22582	0
												21583	0					22583	0		22583	0.188143		22583	0		22583	0		22583	0.0874066		22583	0
												21584	0					22584	0		22584	0.157081		22584	0		22584	0		22584	0.0635049		22584	0
												21585	0					22585	0		22585	0.127556		22585	0		22585	0		22585	0.0448753		22585	0
												21586	0					22586	0		22586	0.100745		22586	0		22586	0		22586	0.030842		22586	0
												21587	0					22587	0		22587	0.0773914		22587	0		22587	0		22587	0.0206164		22587	0
												21588	0					22588	0		22588	0.0578235		22588	0		22588	0		22588	0.0134036		22588	0
												21589	0					22589	0		22589	0.0420203		22589	0		22589	0		22589	0.00847547		22589	0.00016435
												21590	0					22590	0		22590	0.0297001		22590	0		22590	0		22590	0.00521246		22590	0.000314587
												21591	0					22591	0		22591	0.0204175		22591	0		22591	0		22591	0.00311787		22591	0.000585752
												21592	0					22592	0		22592	0.0136518		22592	0		22592	0		22592	0.00181388		22592	0.00106093
												21593	0					22593	0		22593	0.00887809		22593	0		22593	0		22593	0.00102635		22593	0.00186923
												21594	0					22594	0		22594	0.00561558		22594	0.000109206		22594	0		22594	0.000564832		22594	0.0032036
												21595	0					22595	0		22595	0.00345472		22595	0.00020894		22595	0		22595	0.000302328		22595	0.00534092
												21596	0					22596	0		22596	0.00206717		22596	0.000388871		22596	0		22596	0.000157388		22596	0.00866154
												21597	0					22597	0		22597	0.00120305		22597	0.000704046		22597	0		22597	0		22597	0.0136639
												21598	0					22598	0		22598	0.000680978		22598	0.00123995		22598	0		22598	0		22598	0.020968
												21599	0					22599	0		22599	0.000374911		22599	0.00212432		22599	0		22599	0		22599	0.0312996
												21600	0					22600	0		22600	0.000200755		22600	0.00354032		22600	0		22600	0		22600	0.0454487
												21601	0					22601	0		22601	0.000104556		22601	0.00573952		22601	0		22601	0		22601	0.0641958
												21602	0					22602	0		22602	0		22602	0.00905145		22602	0		22602	0		22602	0.0882049
												21603	0					22603	0		22603	0		22603	0.0138858		22603	0		22603	0		22603	0.117891
												21604	0					22604	0		22604	0		22604	0.020722		22604	0		22604	0		22604	0.153274
												21605	0					22605	0		22605	0		22605	0.0300817		22605	0		22605	0		22605	0.193847
												21606	0					22606	0		22606	0		22606	0.0424799		22606	0		22606	0		22606	0.238478
												21607	0					22607	0		22607	0		22607	0.0583544		22607	0		22607	0		22607	0.285391
												21608	0					22608	0		22608	0		22608	0.0779783		22608	0		22608	0		22608	0.332227
												21609	0					22609	0		22609	0		22609	0.101364		22609	0		22609	0		22609	0.376209
												21610	0					22610	0		22610	0		22610	0.128175		22610	0		22610	0		22610	0.414405
												21611	0.000198614					22611	0		22611	0		22611	0.157663		22611	0		22611	0		22611	0.444039
												21612	0.000317466					22612	0		22612	0		22612	0.188655		22612	0		22612	0		22612	0.462828
												21613	0.000500385					22613	0		22613	0		22613	0.219592		22613	0		22613	0		22613	0.469266
												21614	0.000777734					22614	0		22614	0		22614	0.248641		22614	0		22614	0		22614	0.462828
												21615	0.001192					22615	0		22615	0		22615	0.273867		22615	0		22615	0		22615	0.444039
												21616	0.00180154					22616	0		22616	0		22616	0.293437		22616	0		22616	0		22616	0.414405
												21617	0.00268491					22617	0		22617	0		22617	0.305845		22617	0		22617	0		22617	0.376209
												21618	0.00394581					22618	0		22618	0		22618	0.310096		22618	0		22618	0		22618	0.332227
												21619	0.00571823					22619	0		22619	0		22619	0.305845		22619	0		22619	0		22619	0.285391
												21620	0.0081716					22620	0		22620	0		22620	0.293437		22620	0		22620	0		22620	0.238478
												21621	0.0115152					22621	0		22621	0		22621	0.273867		22621	0		22621	0		22621	0.193847
												21622	0.0160014					22622	0		22622	0		22622	0.248641		22622	0		22622	0		22622	0.153274
												21623	0.0219261					22623	0		22623	0		22623	0.219592		22623	0		22623	0		22623	0.117891
												21624	0.0296269					22624	0		22624	0		22624	0.188655		22624	0		22624	0		22624	0.0882049
												21625	0.0394758					22625	0		22625	0		22625	0.157663		22625	0		22625	0		22625	0.0641958
												21626	0.0518675					22626	0		22626	0		22626	0.128175		22626	0		22626	0		22626	0.0454487
												21627	0.0672015					22627	0		22627	0		22627	0.101364		22627	0		22627	0		22627	0.0312996
												21628	0.0858584					22628	0		22628	0		22628	0.0779783		22628	0		22628	0		22628	0.020968
												21629	0.10817					22629	0		22629	0		22629	0.0583544		22629	0		22629	0		22629	0.0136639
												21630	0.134385					22630	0		22630	0		22630	0.0424799		22630	0		22630	0		22630	0.00866154
												21631	0.164631					22631	0		22631	0		22631	0.0300817		22631	0		22631	0		22631	0.00534092
												21632	0.198882					22632	0		22632	0		22632	0.020722		22632	0		22632	0		22632	0.0032036
												21633	0.236918					22633	0		22633	0		22633	0.0138858		22633	0		22633	0		22633	0.00186923
												21634	0.278305					22634	0		22634	0		22634	0.00905145		22634	0		22634	0		22634	0.00106093
												21635	0.322376					22635	0		22635	0		22635	0.00573952		22635	0		22635	0		22635	0.000585752
												21636	0.368235					22636	0		22636	0		22636	0.00354032		22636	0		22636	0		22636	0.000314587
												21637	0.414769					22637	0		22637	0		22637	0.00212432		22637	0		22637	0		22637	0.00016435
												21638	0.460689					22638	0		22638	0		22638	0.00123995		22638	0		22638	0		22638	0
												21639	0.504579					22639	0		22639	0		22639	0.000704046		22639	0		22639	0		22639	0
												21640	0.544968					22640	0		22640	0		22640	0.000388871		22640	0		22640	0		22640	0
												21641	0.580406					22641	0		22641	0		22641	0.00020894		22641	0		22641	0		22641	0
												21642	0.609554					22642	0		22642	0		22642	0.000109206		22642	0		22642	0		22642	0
												21643	0.631267					22643	0		22643	0		22643	0		22643	0		22643	0		22643	0
												21644	0.644664					22644	0		22644	0		22644	0		22644	0		22644	0		22644	0
												21645	0.649192					22645	0		22645	0		22645	0		22645	0		22645	0		22645	0
												21646	0.644664					22646	0		22646	0		22646	0		22646	0		22646	0		22646	0
												21647	0.631267					22647	0		22647	0		22647	0		22647	0.000115454		22647	0		22647	0
												21648	0.609554					22648	0		22648	0		22648	0		22648	0.000219893		22648	0		22648	0
												21649	0.580406					22649	0		22649	0		22649	0		22649	0.000407483		22649	0		22649	0
												21650	0.544968					22650	0		22650	0		22650	0		22650	0.000734684		22650	0		22650	0
												21651	0.504579					22651	0		22651	0		22651	0		22651	0.0012888		22651	0		22651	0
												21652	0.460689					22652	7.01337e-05		22652	0		22652	0		22652	0.0021997		22652	0		22652	0
												21653	0.414769					22653	0.000133513		22653	0		22653	0		22653	0.00365287		22653	0		22653	0
												21654	0.368235					22654	0.000247298		22654	0		22654	0		22654	0.00590199		22654	0		22654	0
												21655	0.322376					22655	0.000445678		22655	0		22655	0		22655	0.00927805		22655	0		22655	0
												21656	0.278305					22656	0.00078149		22656	0		22656	0		22656	0.0141909		22656	0		22656	0
												21657	0.236918					22657	0.0013333		22657	0		22657	0		22657	0.021118		22657	0		22657	0
												21658	0.198882					22658	0.00221328		22658	0		22658	0		22658	0.0305768		22658	0		22658	0
												21659	0.164631					22659	0.00357475		22659	0		22659	0		22659	0.0430749		22659	0		22659	0
												21660	0.134385					22660	0.00561768		22660	0		22660	0		22660	0.0590404		22660	0		22660	0
												21661	0.10817					22661	0.00858957		22661	0		22661	0		22661	0.0787351		22661	0		22661	0
												21662	0.0858584					22662	0.0127787		22662	0		22662	0		22662	0.10216		22662	0		22662	0
												21663	0.0672015					22663	0.0184972		22663	0		22663	0		22663	0.128969		22663	0		22663	0
												21664	0.0518675					22664	0.0260512		22664	0		22664	0		22664	0.158411		22664	0		22664	0
												21665	0.0394758					22665	0.0356986		22665	0		22665	0		22665	0.189312		22665	0		22665	0
												21666	0.0296269					22666	0.0475967		22666	0		22666	0		22666	0.220122		22666	0		22666	0
												21667	0.0219261					22667	0.0617455		22667	0		22667	0		22667	0.249025		22667	0		22667	0
												21668	0.0160014					22668	0.0779356		22668	0		22668	0		22668	0.274105		22668	0		22668	0
												21669	0.0115152					22669	0.0957124		22669	0		22669	0		22669	0.293551		22669	0		22669	0
												21670	0.0081716					22670	0.114368		22670	0		22670	0		22670	0.305874		22670	0		22670	0
												21671	0.00571823					22671	0.132966		22671	0		22671	0		22671	0.310096		22671	0		22671	0
												21672	0.00394581					22672	0.150411		22672	0		22672	0		22672	0.305874		22672	0		22672	0
												21673	0.00268491					22673	0.165547		22673	0		22673	0		22673	0.293551		22673	0		22673	0
												21674	0.00180154					22674	0.177283		22674	0		22674	0		22674	0.274105		22674	0		22674	0
												21675	0.001192					22675	0.18472		22675	0		22675	0		22675	0.249025		22675	0		22675	0
												21676	0.000777734					22676	0.187267		22676	0		22676	0		22676	0.220122		22676	0		22676	0
												21677	0.000500385					22677	0.18472		22677	0		22677	0		22677	0.189312		22677	0		22677	0
												21678	0.000317466					22678	0.177283		22678	0		22678	0		22678	0.158411		22678	0		22678	0
												21679	0.000198614					22679	0.165547		22679	0		22679	0		22679	0.128969		22679	0		22679	0
												21680	0					22680	0.150411		22680	0		22680	0		22680	0.10216		22680	0		22680	0
												21681	0					22681	0.132966		22681	0		22681	0		22681	0.0787351		22681	0		22681	0
												21682	0					22682	0.114368		22682	0		22682	0		22682	0.0590404		22682	0		22682	0
												21683	0					22683	0.0957124		22683	0		22683	0		22683	0.0430749		22683	0		22683	0
												21684	0					22684	0.0779356		22684	0		22684	0		22684	0.0305768		22684	0		22684	0
												21685	0					22685	0.0617455		22685	0		22685	0		22685	0.021118		22685	0		22685	0
												21686	0					22686	0.0475967		22686	0		22686	0		22686	0.0141909		22686	0		22686	0
												21687	0					22687	0.0356986		22687	0		22687	0		22687	0.00927805		22687	0		22687	0
												21688	0					22688	0.0260512		22688	0		22688	0		22688	0.00590199		22688	0.000120502		22688	0
												21689	0					22689	0.0184972		22689	0		22689	0		22689	0.00365287		22689	0.000228707		22689	0
												21690	0					22690	0.0127787		22690	0		22690	0		22690	0.0021997		22690	0.000422402		22690	0
												21691	0					22691	0.00858957		22691	0		22691	0		22691	0.0012888		22691	0.000759153		22691	0
												21692	0					22692	0.00561768		22692	0		22692	0		22692	0.000734684		22692	0.00132767		22692	0
												21693	0					22693	0.00357475		22693	0		22693	0		22693	0.000407483		22693	0.00225949		22693	0
												21694	0					22694	0.00221328		22694	7.32165e-05		22694	0		22694	0.000219893		22694	0.00374186		22694	0
												21695	0					22695	0.0013333		22695	0.000138893		22695	0		22695	0.000115454		22695	0.00603008		22695	0
												21696	0					22696	0.00078149		22696	0.0002564		22696	0		22696	0		22696	0.0094562		22696	0
												21697	0					22697	0.000445678		22697	0.0004606		22697	0		22697	0		22697	0.0144301		22697	0
												21698	0					22698	0.000247298		22698	0.000805188		22698	0		22698	0		22698	0.0214278		22698	0
												21699	0					22699	0.000133513		22699	0.00136974		22699	0		22699	0		22699	0.0309631		22699	0
												21700	0					22700	7.01337e-05		22700	0.00226749		22700	0		22700	0		22700	0.0435382		22700	0
												21701	0					22701	0		22701	0.00365274		22701	0		22701	0		22701	0.0595736		22701	0
												21702	0					22702	0		22702	0.00572612		22702	0		22702	0		22702	0.0793222		22702	0
												21703	0					22703	0		22703	0.00873513		22703	0		22703	0		22703	0.102777		22703	0
												21704	0					22704	0		22704	0.0129672		22704	0		22704	0		22704	0.129584		22704	0
												21705	0					22705	0		22705	0.0187322		22705	0		22705	0		22705	0.158989		22705	0
												21706	0					22706	0		22706	0.0263329		22706	0		22706	0		22706	0.189819		22706	0
												21707	0					22707	0		22707	0.0360227		22707	0		22707	0		22707	0.220532		22707	0
												21708	0					22708	0		22708	0.0479535		22708	0		22708	0		22708	0.249322		22708	0
												21709	0					22709	0		22709	0.0621202		22709	0		22709	0		22709	0.274288		22709	0
												21710	0					22710	0		22710	0.078309		22710	0		22710	0		22710	0.293638		22710	0
												21711	0					22711	0		22711	0.0960633		22711	0		22711	0		22711	0.305897		22711	0
												21712	0					22712	0		22712	0.114676		22712	0		22712	0		22712	0.310096		22712	0
												21713	0					22713	0		22713	0.133215		22713	0		22713	0		22713	0.305897		22713	0
												21714	0					22714	0		22714	0.150591		22714	0		22714	0		22714	0.293638		22714	0
												21715	0					22715	0		22715	0.165659		22715	0		22715	0		22715	0.274288		22715	0
												21716	0					22716	0		22716	0.177336		22716	0		22716	0		22716	0.249322		22716	0
												21717	0					22717	0		22717	0.184733		22717	0		22717	0		22717	0.220532		22717	0
												21718	0					22718	0		22718	0.187267		22718	0		22718	0		22718	0.189819		22718	0
												21719	0					22719	0		22719	0.184733		22719	0		22719	0		22719	0.158989		22719	0
												21720	0					22720	0		22720	0.177336		22720	0		22720	0		22720	0.129584		22720	0
												21721	0					22721	0		22721	0.165659		22721	0		22721	0		22721	0.102777		22721	0
												21722	0					22722	0		22722	0.150591		22722	0		22722	0		22722	0.0793222		22722	0
												21723	0					22723	0		22723	0.133215		22723	0		22723	0		22723	0.0595736		22723	0
												21724	0					22724	0		22724	0.114676		22724	0		22724	0		22724	0.0435382		22724	0
												21725	0					22725	0		22725	0.0960633		22725	0		22725	0		22725	0.0309631		22725	0
												21726	0					22726	0		22726	0.078309		22726	0		22726	0		22726	0.0214278		22726	0
												21727	0					22727	0		22727	0.0621202		22727	0		22727	0		22727	0.0144301		22727	0
												21728	0					22728	0		22728	0.0479535		22728	0		22728	0		22728	0.0094562		22728	0
												21729	0					22729	0		22729	0.0360227		22729	0		22729	0		22729	0.00603008		22729	0.000125731
												21730	0					22730	0		22730	0.0263329		22730	0		22730	0		22730	0.00374186		22730	0.000237807
												21731	0					22731	0		22731	0.0187322		22731	0		22731	0		22731	0.00225949		22731	0.000437753
												21732	0					22732	0		22732	0.0129672		22732	0		22732	0		22732	0.00132767		22732	0.000784252
												21733	0					22733	0		22733	0.00873513		22733	0		22733	0		22733	0.000759153		22733	0.00136743
												21734	0					22734	0		22734	0.00572612		22734	0		22734	0		22734	0.000422402		22734	0.00232046
												21735	0					22735	0		22735	0.00365274		22735	7.64109e-05		22735	0		22735	0.000228707		22735	0.00383236
												21736	0					22736	0		22736	0.00226749		22736	0.000144449		22736	0		22736	0.000120502		22736	0.00616
												21737	0					22737	0		22737	0.00136974		22737	0.000265768		22737	0		22737	0		22737	0.00963645
												21738	0					22738	0		22738	0.000805188		22738	0.000475909		22738	0		22738	0		22738	0.0146715
												21739	0					22739	0		22739	0.0004606		22739	0.000829424		22739	0		22739	0		22739	0.0217398
												21740	0					22740	0		22740	0.0002564		22740	0.00140689		22740	0		22740	0		22740	0.0313515
												21741	0					22741	0		22741	0.000138893		22741	0.00232261		22741	0		22741	0		22741	0.0440031
												21742	0					22742	0		22742	7.32165e-05		22742	0.00373185		22742	0		22742	0		22742	0.0601076
												21743	0.000166248					22743	0		22743	0		22743	0.00583584		22743	0		22743	0		22743	0.0799095
												21744	0.000263489					22744	0		22744	0		22744	0.00888207		22744	0		22744	0		22744	0.103392
												21745	0.000411906					22745	0		22745	0		22745	0.013157		22745	0		22745	0		22745	0.130197
												21746	0.000635132					22746	0		22746	0		22746	0.0189684		22746	0		22746	0		22746	0.159564
												21747	0.00096596					22747	0		22747	0		22747	0.0266155		22747	0		22747	0		22747	0.190324
												21748	0.00144905					22748	0		22748	0		22748	0.0363473		22748	0		22748	0		22748	0.220939
												21749	0.00214407					22749	0		22749	0		22749	0.0483104		22749	0		22749	0		22749	0.249616
												21750	0.00312912					22750	0		22750	0		22750	0.0624943		22750	0		22750	0		22750	0.27447
												21751	0.0045044					22751	0		22751	0		22751	0.0786814		22751	0		22751	0		22751	0.293725
												21752	0.00639559					22752	0		22752	0		22752	0.096413		22752	0		22752	0		22752	0.30592
												21753	0.00895682					22753	0		22753	0		22753	0.114982		22753	0		22753	0		22753	0.310096
												21754	0.0123725					22754	0		22754	0		22754	0.133462		22754	0		22754	0		22754	0.30592
												21755	0.0168573					22755	0		22755	0		22755	0.15077		22755	0		22755	0		22755	0.293725
												21756	0.0226543					22756	0		22756	0		22756	0.165769		22756	0		22756	0		22756	0.27447
												21757	0.0300292					22757	0		22757	0		22757	0.177388		22757	0		22757	0		22757	0.249616
												21758	0.0392613					22758	0		22758	0		22758	0.184747		22758	0		22758	0		22758	0.220939
												21759	0.0506309					22759	0		22759	0		22759	0.187267		22759	0		22759	0		22759	0.190324
												21760	0.0644016					22760	0		22760	0		22760	0.184747		22760	0		22760	0		22760	0.159564
												21761	0.0807993					22761	0		22761	0		22761	0.177388		22761	0		22761	0		22761	0.130197
												21762	0.099988					22762	0		22762	0		22762	0.165769		22762	0		22762	0		22762	0.103392
												21763	0.122044					22763	0		22763	0		22763	0.15077		22763	0		22763	0		22763	0.0799095
												21764	0.146932					22764	0		22764	0		22764	0.133462		22764	0		22764	0		22764	0.0601076
												21765	0.17448					22765	0		22765	0		22765	0.114982		22765	0		22765	0		22765	0.0440031
												21766	0.204364					22766	0		22766	0		22766	0.096413		22766	0		22766	0		22766	0.0313515
												21767	0.236099					22767	0		22767	0		22767	0.0786814		22767	0		22767	0		22767	0.0217398
												21768	0.269037					22768	0		22768	0		22768	0.0624943		22768	0		22768	0		22768	0.0146715
												21769	0.302385					22769	0		22769	0		22769	0.0483104		22769	0		22769	0		22769	0.00963645
												21770	0.335226					22770	0		22770	0		22770	0.0363473		22770	0		22770	0		22770	0.00616
												21771	0.36656					22771	0		22771	0		22771	0.0266155		22771	0		22771	0		22771	0.00383236
												21772	0.39535					22772	0		22772	0		22772	0.0189684		22772	0		22772	0		22772	0.00232046
												21773	0.420579					22773	0		22773	0		22773	0.013157		22773	0		22773	0		22773	0.00136743
												21774	0.44131					22774	0		22774	0		22774	0.00888207		22774	0		22774	0		22774	0.000784252
												21775	0.456741					22775	0		22775	0		22775	0.00583584		22775	0		22775	0		22775	0.000437753
												21776	0.466257					22776	0		22776	0		22776	0.00373185		22776	0		22776	0		22776	0.000237807
												21777	0.469473					22777	0		22777	0		22777	0.00232261		22777	0		22777	0		22777	0.000125731
												21778	0.466257					22778	0		22778	0		22778	0.00140689		22778	0		22778	0		22778	0
												21779	0.456741					22779	0		22779	0		22779	0.000829424		22779	0		22779	0		22779	0
												21780	0.44131					22780	0		22780	0		22780	0.000475909		22780	0		22780	0		22780	0
												21781	0.420579					22781	0		22781	0		22781	0.000265768		22781	0		22781	0		22781	0
												21782	0.39535					22782	0		22782	0		22782	0.000144449		22782	0		22782	0		22782	0
												21783	0.36656					22783	0		22783	0		22783	7.64109e-05		22783	0		22783	0		22783	0
												21784	0.335226					22784	0		22784	0		22784	0		22784	0		22784	0		22784	0
												21785	0.302385					22785	0		22785	0		22785	0		22785	0		22785	0		22785	0
												21786	0.269037					22786	0		22786	0		22786	0		22786	0		22786	0		22786	0
												21787	0.236099					22787	0		22787	0		22787	0		22787	0		22787	0		22787	0
												21788	0.204364					22788	0		22788	0		22788	0		22788	0		22788	0		22788	0
												21789	0.17448					22789	0		22789	0		22789	0		22789	8.06994e-05		22789	0		22789	0
												21790	0.146932					22790	0		22790	0		22790	0		22790	0.000151877		22790	0		22790	0
												21791	0.122044					22791	0		22791	0		22791	0		22791	0.000278247		22791	0		22791	0
												21792	0.099988					22792	0		22792	0		22792	0		22792	0.000496228		22792	0		22792	0
												21793	0.0807993					22793	0		22793	0		22793	0		22793	0.000861481		22793	0		22793	0
												21794	0.0644016					22794	0		22794	0		22794	0		22794	0.00145588		22794	0		22794	0
												21795	0.0506309					22795	4.48357e-05		22795	0		22795	0		22795	0.00239506		22795	0		22795	0
												21796	0.0392613					22796	8.43355e-05		22796	0		22796	0		22796	0.00383551		22796	0		22796	0
												21797	0.0300292					22797	0.000154426		22797	0		22797	0		22797	0.00597921		22797	0		22797	0
												21798	0.0226543					22798	0.000275268		22798	0		22798	0		22798	0.00907356		22798	0		22798	0
												21799	0.0168573					22799	0.000477654		22799	0		22799	0		22799	0.0134037		22799	0		22799	0
												21800	0.0123725					22800	0.000806855		22800	0		22800	0		22800	0.0192747		22800	0		22800	0
												21801	0.00895682					22801	0.00132679		22801	0		22801	0		22801	0.0269814		22801	0		22801	0
												21802	0.00639559					22802	0.00212389		22802	0		22802	0		22802	0.0367666		22802	0		22802	0
												21803	0.0045044					22803	0.00330968		22803	0		22803	0		22803	0.0487706		22803	0		22803	0
												21804	0.00312912					22804	0.0050207		22804	0		22804	0		22804	0.0629761		22804	0		22804	0
												21805	0.00214407					22805	0.00741424		22805	0		22805	0		22805	0.0791603		22805	0		22805	0
												21806	0.00144905					22806	0.0106584		22806	0		22806	0		22806	0.0968619		22806	0		22806	0
												21807	0.00096596					22807	0.0149157		22807	0		22807	0		22807	0.115375		22807	0		22807	0
												21808	0.000635132					22808	0.0203197		22808	0		22808	0		22808	0.133778		22808	0		22808	0
												21809	0.000411906					22809	0.0269473		22809	0		22809	0		22809	0.150999		22809	0		22809	0
												21810	0.000263489					22810	0.0347886		22810	0		22810	0		22810	0.165911		22810	0		22810	0
												21811	0.000166248					22811	0.0437203		22811	0		22811	0		22811	0.177456		22811	0		22811	0
												21812	0					22812	0.0534876		22812	0		22812	0		22812	0.184765		22812	0		22812	0
												21813	0					22813	0.0637012		22813	0		22813	0		22813	0.187267		22813	0		22813	0
												21814	0					22814	0.0738525		22814	0		22814	0		22814	0.184765		22814	0		22814	0
												21815	0					22815	0.0833503		22815	0		22815	0		22815	0.177456		22815	0		22815	0
												21816	0					22816	0.0915743		22816	0		22816	0		22816	0.165911		22816	0		22816	0
												21817	0					22817	0.0979408		22817	0		22817	0		22817	0.150999		22817	0		22817	0
												21818	0					22818	0.101971		22818	0		22818	0		22818	0.133778		22818	0		22818	0
												21819	0					22819	0.103351		22819	0		22819	0		22819	0.115375		22819	0		22819	0
												21820	0					22820	0.101971		22820	0		22820	0		22820	0.0968619		22820	0		22820	0
												21821	0					22821	0.0979408		22821	0		22821	0		22821	0.0791603		22821	0		22821	0
												21822	0					22822	0.0915743		22822	0		22822	0		22822	0.0629761		22822	0		22822	0
												21823	0					22823	0.0833503		22823	0		22823	0		22823	0.0487706		22823	0		22823	0
												21824	0					22824	0.0738525		22824	0		22824	0		22824	0.0367666		22824	0		22824	0
												21825	0					22825	0.0637012		22825	0		22825	0		22825	0.0269814		22825	0		22825	0
												21826	0					22826	0.0534876		22826	0		22826	0		22826	0.0192747		22826	0		22826	0
												21827	0					22827	0.0437203		22827	0		22827	0		22827	0.0134037		22827	0		22827	0
												21828	0					22828	0.0347886		22828	0		22828	0		22828	0.00907356		22828	0		22828	0
												21829	0					22829	0.0269473		22829	0		22829	0		22829	0.00597921		22829	0		22829	0
												21830	0					22830	0.0203197		22830	0		22830	0		22830	0.00383551		22830	8.41611e-05		22830	0
												21831	0					22831	0.0149157		22831	0		22831	0		22831	0.00239506		22831	0.00015785		22831	0
												21832	0					22832	0.0106584		22832	0		22832	0		22832	0.00145588		22832	0.000288242		22832	0
												21833	0					22833	0.00741424		22833	0		22833	0		22833	0.000861481		22833	0.000512444		22833	0
												21834	0					22834	0.0050207		22834	0		22834	0		22834	0.000496228		22834	0.000886978		22834	0
												21835	0					22835	0.00330968		22835	0		22835	0		22835	0.000278247		22835	0.00149471		22835	0
												21836	0					22836	0.00212389		22836	0		22836	0		22836	0.000151877		22836	0.00245232		22836	0
												21837	0					22837	0.00132679		22837	4.6769e-05		22837	0		22837	8.06994e-05		22837	0.00391719		22837	0
												21838	0					22838	0.000806855		22838	8.76695e-05		22838	0		22838	0		22838	0.00609187		22838	0
												21839	0					22839	0.000477654		22839	0.000160002		22839	0		22839	0		22839	0.00922365		22839	0
												21840	0					22840	0.000275268		22840	0.00028431		22840	0		22840	0		22840	0.0135967		22840	0
												21841	0					22841	0.000154426		22841	0.000491864		22841	0		22841	0		22841	0.0195137		22841	0
												21842	0					22842	8.43355e-05		22842	0.000828488		22842	0		22842	0		22842	0.0272662		22842	0
												21843	0					22843	4.48357e-05		22843	0.00135867		22843	0		22843	0		22843	0.0370925		22843	0
												21844	0					22844	0		22844	0.00216936		22844	0		22844	0		22844	0.0491275		22844	0
												21845	0					22845	0		22845	0.00337236		22845	0		22845	0		22845	0.0633491		22845	0
												21846	0					22846	0		22846	0.00510418		22846	0		22846	0		22846	0.0795306		22846	0
												21847	0					22847	0		22847	0.00752151		22847	0		22847	0		22847	0.0972086		22847	0
												21848	0					22848	0		22848	0.0107913		22848	0		22848	0		22848	0.115678		22848	0
												21849	0					22849	0		22849	0.0150739		22849	0		22849	0		22849	0.134022		22849	0
												21850	0					22850	0		22850	0.0205007		22850	0		22850	0		22850	0.151175		22850	0
												21851	0					22851	0		22851	0.0271455		22851	0		22851	0		22851	0.16602		22851	0
												21852	0					22852	0		22852	0.0349957		22852	0		22852	0		22852	0.177507		22852	0
												21853	0					22853	0		22853	0.0439259		22853	0		22853	0		22853	0.184778		22853	0
												21854	0					22854	0		22854	0.05368		22854	0		22854	0		22854	0.187267		22854	0
												21855	0					22855	0		22855	0.0638694		22855	0		22855	0		22855	0.184778		22855	0
												21856	0					22856	0		22856	0.073988		22856	0		22856	0		22856	0.177507		22856	0
												21857	0					22857	0		22857	0.0834481		22857	0		22857	0		22857	0.16602		22857	0
												21858	0					22858	0		22858	0.0916347		22858	0		22858	0		22858	0.151175		22858	0
												21859	0					22859	0		22859	0.0979695		22859	0		22859	0		22859	0.134022		22859	0
												21860	0					22860	0		22860	0.101979		22860	0		22860	0		22860	0.115678		22860	0
												21861	0					22861	0		22861	0.103351		22861	0		22861	0		22861	0.0972086		22861	0
												21862	0					22862	0		22862	0.101979		22862	0		22862	0		22862	0.0795306		22862	0
												21863	0					22863	0		22863	0.0979695		22863	0		22863	0		22863	0.0633491		22863	0
												21864	0					22864	0		22864	0.0916347		22864	0		22864	0		22864	0.0491275		22864	0
												21865	0					22865	0		22865	0.0834481		22865	0		22865	0		22865	0.0370925		22865	0
												21866	0					22866	0		22866	0.073988		22866	0		22866	0		22866	0.0272662		22866	0
												21867	0					22867	0		22867	0.0638694		22867	0		22867	0		22867	0.0195137		22867	0
												21868	0					22868	0		22868	0.05368		22868	0		22868	0		22868	0.0135967		22868	0
												21869	0					22869	0		22869	0.0439259		22869	0		22869	0		22869	0.00922365		22869	0
												21870	0					22870	0		22870	0.0349957		22870	0		22870	0		22870	0.00609187		22870	4.57092e-05
												21871	0					22871	0		22871	0.0271455		22871	0		22871	0		22871	0.00391719		22871	8.77446e-05
												21872	0					22872	0		22872	0.0205007		22872	0		22872	0		22872	0.00245232		22872	0.000164013
												21873	0					22873	0		22873	0.0150739		22873	0		22873	0		22873	0.00149471		22873	0.000298521
												21874	0					22874	0		22874	0.0107913		22874	0		22874	0		22874	0.000886978		22874	0.000529068
												21875	0					22875	0		22875	0.00752151		22875	0		22875	0		22875	0.000512444		22875	0.000913038
												21876	0					22876	0		22876	0.00510418		22876	0		22876	0		22876	0.000288242		22876	0.00153428
												21877	0.000126947					22877	0		22877	0.00337236		22877	2.54217e-05		22877	0		22877	0.00015785		22877	0.00251052
												21878	0.000199522					22878	0		22878	0.00216936		22878	4.87707e-05		22878	0		22878	8.41611e-05		22878	0.00400001
												21879	0.000309385					22879	0		22879	0.00135867		22879	9.11097e-05		22879	0		22879	0		22879	0.00620582
												21880	0.00047331					22880	0		22880	0.000828488		22880	0.000165737		22880	0		22880	0		22880	0.00937512
												21881	0.000714382					22881	0		22881	0.000491864		22881	0.000293581		22881	0		22881	0		22881	0.013791
												21882	0.00106378					22882	0		22882	0.00028431		22882	0.00050639		22882	0		22882	0		22882	0.0197539
												21883	0.00156284					22883	0		22883	0.000160002		22883	0.000850537		22883	0		22883	0		22883	0.0275519
												21884	0.00226524					22884	0		22884	8.76695e-05		22884	0.00139108		22884	0		22884	0		22884	0.0374188
												21885	0.0032393					22885	0		22885	4.6769e-05		22885	0.00221545		22885	0		22885	0		22885	0.0494844
												21886	0.00457011					22886	0		22886	0		22886	0.00343577		22886	0		22886	0		22886	0.0637217
												21887	0.00636123					22887	0		22887	0		22887	0.00518843		22887	0		22887	0		22887	0.0798999
												21888	0.0087356					22888	0		22888	0		22888	0.00762954		22888	0		22888	0		22888	0.097554
												21889	0.0118354					22889	0		22889	0		22889	0.0109248		22889	0		22889	0		22889	0.11598
												21890	0.0158202					22890	0		22890	0		22890	0.0152327		22890	0		22890	0		22890	0.134265
												21891	0.0208631					22891	0		22891	0		22891	0.020682		22891	0		22891	0		22891	0.15135
												21892	0.0271446					22892	0		22892	0		22892	0.0273437		22892	0		22892	0		22892	0.166128
												21893	0.0348439					22893	0		22893	0		22893	0.0352026		22893	0		22893	0		22893	0.177559
												21894	0.0441274					22894	0		22894	0		22894	0.0441309		22894	0		22894	0		22894	0.184791
												21895	0.055135					22895	0		22895	0		22895	0.0538718		22895	0		22895	0		22895	0.187267
												21896	0.067965					22896	0		22896	0		22896	0.064037		22896	0		22896	0		22896	0.184791
												21897	0.0826573					22897	0		22897	0		22897	0.0741227		22897	0		22897	0		22897	0.177559
												21898	0.0991781					22898	0		22898	0		22898	0.0835453		22898	0		22898	0		22898	0.166128
												21899	0.117405					22899	0		22899	0		22899	0.0916947		22899	0		22899	0		22899	0.15135
												21900	0.137119					22900	0		22900	0		22900	0.097998		22900	0		22900	0		22900	0.134265
												21901	0.157997					22901	0		22901	0		22901	0.101986		22901	0		22901	0		22901	0.11598
												21902	0.179612					22902	0		22902	0		22902	0.103351		22902	0		22902	0		22902	0.097554
												21903	0.201447					22903	0		22903	0		22903	0.101986		22903	0		22903	0		22903	0.0798999
												21904	0.222907					22904	0		22904	0		22904	0.097998		22904	0		22904	0		22904	0.0637217
												21905	0.243346					22905	0		22905	0		22905	0.0916947		22905	0		22905	0		22905	0.0494844
												21906	0.262099					22906	0		22906	0		22906	0.0835453		22906	0		22906	0		22906	0.0374188
												21907	0.278511					22907	0		22907	0		22907	0.0741227		22907	0		22907	0		22907	0.0275519
												21908	0.291984					22908	0		22908	0		22908	0.064037		22908	0		22908	0		22908	0.0197539
												21909	0.302005					22909	0		22909	0		22909	0.0538718		22909	0		22909	0		22909	0.013791
												21910	0.308181					22910	0		22910	0		22910	0.0441309		22910	0		22910	0		22910	0.00937512
												21911	0.310268					22911	0		22911	0		22911	0.0352026		22911	0		22911	0		22911	0.00620582
												21912	0.308181					22912	0		22912	0		22912	0.0273437		22912	0		22912	0		22912	0.00400001
												21913	0.302005					22913	0		22913	0		22913	0.020682		22913	0		22913	0		22913	0.00251052
												21914	0.291984					22914	0		22914	0		22914	0.0152327		22914	0		22914	0		22914	0.00153428
												21915	0.278511					22915	0		22915	0		22915	0.0109248		22915	0		22915	0		22915	0.000913038
												21916	0.262099					22916	0		22916	0		22916	0.00762954		22916	0		22916	0		22916	0.000529068
												21917	0.243346					22917	0		22917	0		22917	0.00518843		22917	0		22917	0		22917	0.000298521
												21918	0.222907					22918	0		22918	0		22918	0.00343577		22918	0		22918	0		22918	0.000164013
												21919	0.201447					22919	0		22919	0		22919	0.00221545		22919	0		22919	0		22919	8.77446e-05
												21920	0.179612					22920	0		22920	0		22920	0.00139108		22920	0		22920	0		22920	4.57092e-05
												21921	0.157997					22921	0		22921	0		22921	0.000850537		22921	0		22921	0		22921	0
												21922	0.137119					22922	0		22922	0		22922	0.00050639		22922	0		22922	0		22922	0
												21923	0.117405					22923	0		22923	0		22923	0.000293581		22923	0		22923	0		22923	0
												21924	0.0991781					22924	0		22924	0		22924	0.000165737		22924	0		22924	0		22924	0
												21925	0.0826573					22925	0		22925	0		22925	9.11097e-05		22925	0		22925	0		22925	0
												21926	0.067965					22926	0		22926	0		22926	4.87707e-05		22926	0		22926	0		22926	0
												21927	0.055135					22927	0		22927	0		22927	2.54217e-05		22927	0		22927	0		22927	0
												21928	0.0441274					22928	0		22928	0		22928	0		22928	0		22928	0		22928	0
												21929	0.0348439					22929	0		22929	0		22929	0		22929	0		22929	0		22929	0
												21930	0.0271446					22930	0		22930	0		22930	0		22930	0		22930	0		22930	0
												21931	0.0208631					22931	0		22931	0		22931	0		22931	2.69438e-05		22931	0		22931	0
												21932	0.0158202					22932	0		22932	0		22932	0		22932	5.14556e-05		22932	0		22932	0
												21933	0.0118354					22933	0		22933	0		22933	0		22933	9.57059e-05		22933	0		22933	0
												21934	0.0087356					22934	0		22934	0		22934	0		22934	0.000173371		22934	0		22934	0
												21935	0.00636123					22935	0		22935	0		22935	0		22935	0.000305876		22935	0		22935	0
												21936	0.00457011					22936	0		22936	0		22936	0		22936	0.00052559		22936	0		22936	0
												21937	0.0032393					22937	0		22937	0		22937	0		22937	0.000879588		22937	0		22937	0
												21938	0.00226524					22938	1.36998e-05		22938	0		22938	0		22938	0.00143365		22938	0		22938	0
												21939	0.00156284					22939	2.61464e-05		22939	0		22939	0		22939	0.00227583		22939	0		22939	0
												21940	0.00106378					22940	4.86019e-05		22940	0		22940	0		22940	0.00351858		22940	0		22940	0
												21941	0.000714382					22941	8.7991e-05		22941	0		22941	0		22941	0.00529818		22941	0		22941	0
												21942	0.00047331					22942	0.000155155		22942	0		22942	0		22942	0.00776994		22942	0		22942	0
												21943	0.000309385					22943	0.000266463		22943	0		22943	0		22943	0.0110979		22943	0		22943	0
												21944	0.000199522					22944	0.000445708		22944	0		22944	0		22944	0.0154381		22944	0		22944	0
												21945	0.000126947					22945	0.000726117		22945	0		22945	0		22945	0.0209161		22945	0		22945	0
												21946	0					22946	0.00115214		22946	0		22946	0		22946	0.0275993		22946	0		22946	0
												21947	0					22947	0.00178052		22947	0		22947	0		22947	0.0354689		22947	0		22947	0
												21948	0					22948	0.00267999		22948	0		22948	0		22948	0.0443944		22948	0		22948	0
												21949	0					22949	0.00392881		22949	0		22949	0		22949	0.0541179		22949	0		22949	0
												21950	0					22950	0.0056096		22950	0		22950	0		22950	0.0642518		22950	0		22950	0
												21951	0					22951	0.00780092		22951	0		22951	0		22951	0.0742953		22951	0		22951	0
												21952	0					22952	0.0105658		22952	0		22952	0		22952	0.0836698		22952	0		22952	0
												21953	0					22953	0.013938		22953	0		22953	0		22953	0.0917715		22953	0		22953	0
												21954	0					22954	0.0179079		22954	0		22954	0		22954	0.0980345		22954	0		22954	0
												21955	0					22955	0.0224094		22955	0		22955	0		22955	0.101996		22955	0		22955	0
												21956	0					22956	0.0273123		22956	0		22956	0		22956	0.103351		22956	0		22956	0
												21957	0					22957	0.0324212		22957	0		22957	0		22957	0.101996		22957	0		22957	0
												21958	0					22958	0.0374838		22958	0		22958	0		22958	0.0980345		22958	0		22958	0
												21959	0					22959	0.0422085		22959	0		22959	0		22959	0.0917715		22959	0		22959	0
												21960	0					22960	0.0462914		22960	0		22960	0		22960	0.0836698		22960	0		22960	0
												21961	0					22961	0.0494473		22961	0		22961	0		22961	0.0742953		22961	0		22961	0
												21962	0					22962	0.0514432		22962	0		22962	0		22962	0.0642518		22962	0		22962	0
												21963	0					22963	0.0521263		22963	0		22963	0		22963	0.0541179		22963	0		22963	0
												21964	0					22964	0.0514432		22964	0		22964	0		22964	0.0443944		22964	0		22964	0
												21965	0					22965	0.0494473		22965	0		22965	0		22965	0.0354689		22965	0		22965	0
												21966	0					22966	0.0462914		22966	0		22966	0		22966	0.0275993		22966	0		22966	0
												21967	0					22967	0.0422085		22967	0		22967	0		22967	0.0209161		22967	0		22967	0
												21968	0					22968	0.0374838		22968	0		22968	0		22968	0.0154381		22968	0		22968	0
												21969	0					22969	0.0324212		22969	0		22969	0		22969	0.0110979		22969	0		22969	0
												21970	0					22970	0.0273123		22970	0		22970	0		22970	0.00776994		22970	0		22970	0
												21971	0					22971	0.0224094		22971	0		22971	0		22971	0.00529818		22971	0		22971	0
												21972	0					22972	0.0179079		22972	0		22972	0		22972	0.00351858		22972	0		22972	0
												21973	0					22973	0.013938		22973	0		22973	0		22973	0.00227583		22973	2.81762e-05		22973	0
												21974	0					22974	0.0105658		22974	0		22974	0		22974	0.00143365		22974	5.36208e-05		22974	0
												21975	0					22975	0.00780092		22975	0		22975	0		22975	0.000879588		22975	9.93983e-05		22975	0
												21976	0					22976	0.0056096		22976	0		22976	0		22976	0.00052559		22976	0.000179481		22976	0
												21977	0					22977	0.00392881		22977	0		22977	0		22977	0.000305876		22977	0.000315683		22977	0
												21978	0					22978	0.00267999		22978	0		22978	0		22978	0.000173371		22978	0.000540851		22978	0
												21979	0					22979	0.00178052		22979	0		22979	0		22979	9.57059e-05		22979	0.000902607		22979	0
												21980	0					22980	0.00115214		22980	1.43296e-05		22980	0		22980	5.14556e-05		22980	0.00146728		22980	0
												21981	0					22981	0.000726117		22981	2.72522e-05		22981	0		22981	2.69438e-05		22981	0.00232339		22981	0
												21982	0					22982	0.000445708		22982	5.04866e-05		22982	0		22982	0		22982	0.00358363		22982	0
												21983	0					22983	0.000266463		22983	9.11077e-05		22983	0		22983	0		22983	0.00538418		22983	0
												21984	0					22984	0.000155155		22984	0.000160155		22984	0		22984	0		22984	0.00787969		22984	0
												21985	0					22985	8.7991e-05		22985	0.000274239		22985	0		22985	0		22985	0.0112329		22985	0
												21986	0					22986	4.86019e-05		22986	0.000457431		22986	0		22986	0		22986	0.015598		22986	0
												21987	0					22987	2.61464e-05		22987	0.000743235		22987	0		22987	0		22987	0.021098		22987	0
												21988	0					22988	1.36998e-05		22988	0.00117634		22988	0		22988	0		22988	0.0277975		22988	0
												21989	0					22989	0		22989	0.00181361		22989	0		22989	0		22989	0.0356751		22989	0
												21990	0					22990	0		22990	0.00272371		22990	0		22990	0		22990	0.0445982		22990	0
												21991	0					22991	0		22991	0.00398458		22991	0		22991	0		22991	0.054308		22991	0
												21992	0					22992	0		22992	0.00567819		22992	0		22992	0		22992	0.0644175		22992	0
												21993	0					22993	0		22993	0.00788212		22993	0		22993	0		22993	0.0744283		22993	0
												21994	0					22994	0		22994	0.0106581		22994	0		22994	0		22994	0.0837657		22994	0
												21995	0					22995	0		22995	0.0140386		22995	0		22995	0		22995	0.0918306		22995	0
[truncated: 505 more rows]

## Sheet: Fig3
Calculated probability
VP1	VP2	VP3	p
0	0	60	3.35487e-07
0	1	59	4.12908e-06
0	2	58	2.49862e-05
0	3	57	9.90906e-05
0	4	56	0.000289649
0	5	55	0.000665451
0	6	54	0.00125128
0	7	53	0.00198004
0	8	52	0.00269082
0	9	51	0.00318912
0	10	50	0.00333631
0	11	49	0.00311078
0	12	48	0.00260561
0	13	47	0.00197348
0	14	46	0.00135903
0	15	45	0.00085491
0	16	44	0.000493217
0	17	43	0.000261859
0	18	42	0.000128318
0	19	41	5.81848e-05
0	20	40	2.44675e-05
0	21	39	9.55994e-06
0	22	38	3.47634e-06
0	23	37	1.17816e-06
0	24	36	3.7258e-07
0	25	35	1.10054e-07
0	26	34	3.03898e-08
0	27	33	7.84997e-09
0	28	32	1.89779e-09
0	29	31	4.29563e-10
0	30	30	9.10526e-11
0	31	29	1.8075e-11
0	32	28	3.36009e-12
0	33	27	5.84817e-13
0	34	26	9.52643e-14
0	35	25	1.45165e-14
0	36	24	2.06787e-15
0	37	23	2.75143e-16
0	38	22	3.41608e-17
0	39	21	3.95286e-18
0	40	20	4.25693e-19
0	41	19	4.25959e-20
0	42	18	3.95274e-21
0	43	17	3.39412e-22
0	44	16	2.68998e-23
0	45	15	1.96192e-24
0	46	14	1.31232e-25
0	47	13	8.01855e-27
0	48	12	4.45475e-28
0	49	11	2.23787e-29
0	50	10	1.00991e-30
0	51	9	4.06198e-32
0	52	8	1.44212e-33
0	53	7	4.4652e-35
0	54	6	1.18733e-36
0	55	5	2.65696e-38
0	56	4	4.86623e-40
0	57	3	7.00491e-42
0	58	2	7.43227e-44
0	59	1	5.16803e-46
0	60	0	1.76685e-48
1	0	59	1.5484e-06
1	1	58	1.87396e-05
1	2	57	0.000111477
1	3	56	0.000434474
1	4	55	0.00124772
1	5	54	0.00281537
1	6	53	0.0051976
1	7	52	0.00807247
1	8	51	0.0107633
1	9	50	0.0125112
1	10	49	0.012832
1	11	48	0.0117253
1	12	47	0.00962072
1	13	46	0.0071349
1	14	45	0.00480887
1	15	44	0.0029593
1	16	43	0.00166935
1	17	42	0.000866149
1	18	41	0.000414567
1	19	40	0.000183506
1	20	39	7.52845e-05
1	21	38	2.86798e-05
1	22	37	1.01616e-05
1	23	36	3.35322e-06
1	24	35	1.03176e-06
1	25	34	2.963e-07
1	26	33	7.94809e-08
1	27	32	1.99268e-08
1	28	31	4.67149e-09
1	29	30	1.02434e-09
1	30	29	2.10121e-10
1	31	28	4.03211e-11
1	32	27	7.23711e-12
1	33	26	1.21462e-12
1	34	25	1.90529e-13
1	35	24	2.79163e-14
1	36	23	3.81761e-15
1	37	22	4.86792e-16
1	38	21	5.78106e-17
1	39	20	6.3854e-18
1	40	19	6.54912e-19
1	41	18	6.22556e-20
1	42	17	5.47302e-21
1	43	16	4.43846e-22
1	44	15	3.31074e-23
1	45	14	2.26376e-24
1	46	13	1.41327e-25
1	47	12	8.01855e-27
1	48	11	4.11208e-28
1	49	10	1.89358e-29
1	50	9	7.76853e-31
1	51	8	2.81214e-32
1	52	7	8.87459e-34
1	53	6	2.40434e-35
1	54	5	5.47998e-37
1	55	4	1.02191e-38
1	56	3	1.4973e-40
1	57	2	1.61652e-42
1	58	1	1.14343e-44
1	59	0	3.97541e-47
2	0	58	3.51368e-06
2	1	57	4.18038e-05
2	2	56	0.000244392
2	3	55	0.00093579
2	4	54	0.00263941
2	5	53	0.0058473
2	6	52	0.0105951
2	7	51	0.0161449
2	8	50	0.0211126
2	9	49	0.02406
2	10	48	0.0241833
2	11	47	0.0216466
2	12	46	0.0173913
2	13	45	0.0126233
2	14	44	0.00832304
2	15	43	0.00500805
2	16	42	0.00276085
2	17	41	0.00139916
2	18	40	0.00065374
2	19	39	0.000282317
2	20	38	0.000112927
2	21	37	4.19166e-05
2	22	36	1.44608e-05
2	23	35	4.64292e-06
2	24	34	1.38891e-06
2	25	33	3.87469e-07
2	26	32	1.0088e-07
2	27	31	2.45253e-08
2	28	30	5.56986e-09
2	29	29	1.18193e-09
2	30	28	2.34366e-10
2	31	27	4.34227e-11
2	32	26	7.51546e-12
2	33	25	1.21462e-12
2	34	24	1.83201e-13
2	35	23	2.57689e-14
2	36	22	3.37712e-15
2	37	21	4.11901e-16
2	38	20	4.66932e-17
2	39	19	4.91184e-18
2	40	18	4.7859e-19
2	41	17	4.31e-20
2	42	16	3.57851e-21
2	43	15	2.73136e-22
2	44	14	1.91004e-23
2	45	13	1.21895e-24
2	46	12	7.06635e-26
2	47	11	3.70087e-27
2	48	10	1.73973e-28
2	49	9	7.283e-30
2	50	8	2.68911e-31
2	51	7	8.65273e-33
2	52	6	2.38931e-34
2	53	5	5.54848e-36
2	54	4	1.05384e-37
2	55	3	1.57217e-39
2	56	2	1.72765e-41
2	57	1	1.24348e-43
2	58	0	4.39779e-46
3	0	57	5.22548e-06
3	1	56	6.10979e-05
3	2	55	0.000350921
3	3	54	0.0013197
3	4	53	0.00365457
3	5	52	0.00794634
3	6	51	0.0141268
3	7	50	0.0211126
3	8	49	0.0270675
3	9	48	0.0302292
3	10	47	0.0297641
3	11	46	0.026087
3	12	45	0.0205128
3	13	44	0.0145653
3	14	43	0.0093901
3	15	42	0.0055217
3	16	41	0.00297322
3	17	40	0.00147092
3	18	39	0.000670503
3	19	38	0.000282317
3	20	37	0.000110031
3	21	36	3.97671e-05
3	22	35	1.33484e-05
3	23	34	4.16672e-06
3	24	33	1.21084e-06
3	25	32	3.27859e-07
3	26	31	8.2773e-08
3	27	30	1.94945e-08
3	28	29	4.28451e-09
3	29	28	8.78873e-10
3	30	27	1.68263e-10
3	31	26	3.00618e-11
3	32	25	5.01031e-12
3	33	24	7.78603e-13
3	34	23	1.12739e-13
3	35	22	1.5197e-14
3	36	21	1.90504e-15
3	37	20	2.21793e-16
3	38	19	2.39452e-17
3	39	18	2.39295e-18
3	40	17	2.20888e-19
3	41	16	1.87872e-20
3	42	15	1.46811e-21
3	43	14	1.05052e-22
3	44	13	6.85657e-24
3	45	12	4.06315e-25
3	46	11	2.17426e-26
3	47	10	1.04384e-27
3	48	9	4.46083e-29
3	49	8	1.68069e-30
3	50	7	5.51611e-32
3	51	6	1.55305e-33
3	52	5	3.67587e-35
3	53	4	7.11343e-37
3	54	3	1.08086e-38
3	55	2	1.20936e-40
3	56	1	8.85977e-43
3	57	0	3.1884e-45
4	0	56	5.72793e-06
4	1	55	6.57977e-05
4	2	54	0.000371167
4	3	53	0.00137046
4	4	52	0.00372485
4	5	51	0.00794634
4	6	50	0.0138552
4	7	49	0.0203006
4	8	48	0.0255059
4	9	47	0.0279039
4	10	46	0.0269022
4	11	45	0.0230769
4	12	44	0.0177515
4	13	43	0.0123245
4	14	42	0.00776489
4	15	41	0.00445983
4	16	40	0.00234427
4	17	39	0.00113147
4	18	38	0.000502877
4	19	37	0.000206308
4	20	36	7.82914e-05
4	21	35	2.75311e-05
4	22	34	8.98449e-06
4	23	33	2.72439e-06
4	24	32	7.68419e-07
4	25	31	2.01759e-07
4	26	30	4.93455e-08
4	27	29	1.12468e-08
4	28	28	2.38944e-09
4	29	27	4.73239e-10
4	30	26	8.73672e-11
4	31	25	1.50309e-11
4	32	24	2.4088e-12
4	33	23	3.59355e-13
4	34	22	4.98653e-14
4	35	21	6.42951e-15
4	36	20	7.69343e-16
4	37	19	8.53049e-17
4	38	18	8.74922e-18
4	39	17	8.28328e-19
4	40	16	7.22133e-20
4	41	15	5.78067e-21
4	42	14	4.23493e-22
4	43	13	2.82833e-23
4	44	12	1.71414e-24
4	45	11	9.3765e-26
4	46	10	4.5994e-27
4	47	9	2.00738e-28
4	48	8	7.72068e-30
4	49	7	2.58568e-31
4	50	6	7.42554e-33
4	51	5	1.79199e-34
4	52	4	3.53449e-36
4	53	3	5.47187e-38
4	54	2	6.23575e-40
4	55	1	4.65138e-42
4	56	0	1.7038e-44
5	0	55	4.93483e-06
5	1	54	5.5675e-05
5	2	53	0.000308354
5	3	52	0.00111745
5	4	51	0.00297988
5	5	50	0.00623482
5	6	49	0.0106578
5	7	48	0.0153035
5	8	47	0.0188351
5	9	46	0.0201766
5	10	45	0.0190385
5	11	44	0.0159763
5	12	43	0.0120164
5	13	42	0.00815313
5	14	41	0.00501731
5	15	40	0.00281312
5	16	39	0.00144263
5	17	38	0.000678884
5	18	37	0.00029399
5	19	36	0.000117437
5	20	35	4.33614e-05
5	21	34	1.48244e-05
5	22	33	4.69958e-06
5	23	32	1.38315e-06
5	24	31	3.78299e-07
5	25	30	9.62236e-08
5	26	29	2.27748e-08
5	27	28	5.01782e-09
5	28	27	1.0293e-09
5	29	26	1.96576e-10
5	30	25	3.49469e-11
5	31	24	5.78112e-12
5	32	23	8.89404e-13
5	33	22	1.27156e-13
5	34	21	1.68775e-14
5	35	20	2.07723e-15
5	36	19	2.36721e-16
5	37	18	2.49353e-17
5	38	17	2.42286e-18
5	39	16	2.1664e-19
5	40	15	1.77756e-20
5	41	14	1.334e-21
5	42	13	9.12138e-23
5	43	12	5.65667e-24
5	44	11	3.16457e-25
5	45	10	1.58679e-26
5	46	9	7.076e-28
5	47	8	2.77944e-29
5	48	7	9.50237e-31
5	49	6	2.78458e-32
5	50	5	6.85434e-34
5	51	4	1.37845e-35
5	52	3	2.17507e-37
5	53	2	2.52548e-39
5	54	1	1.91869e-41
5	55	0	7.15596e-44
6	0	54	3.47969e-06
6	1	53	3.85442e-05
6	2	52	0.000209523
6	3	51	0.000744969
6	4	50	0.00194838
6	5	49	0.00399668
6	6	48	0.00669529
6	7	47	0.00941755
6	8	46	0.0113494
6	9	45	0.011899
6	10	44	0.0109837
6	11	43	0.00901229
6	12	42	0.00662442
6	13	41	0.00439015
6	14	40	0.0026373
6	15	39	0.00144263
6	16	38	0.000721314
6	17	37	0.000330738
6	18	36	0.000139457
6	19	35	5.42018e-05
6	20	34	1.9457e-05
6	21	33	6.46192e-06
6	22	32	1.98828e-06
6	23	31	5.67448e-07
6	24	30	1.50349e-07
6	25	29	3.70091e-08
6	26	28	8.46756e-09
6	27	27	1.80127e-09
6	28	26	3.56295e-10
6	29	25	6.55254e-11
6	30	24	1.12009e-11
6	31	23	1.77881e-12
6	32	22	2.6226e-13
6	33	21	3.58646e-14
6	34	20	4.54393e-15
6	35	19	5.32622e-16
6	36	18	5.76628e-17
6	37	17	5.75429e-18
6	38	16	5.28059e-19
6	39	15	4.44389e-20
6	40	14	3.41838e-21
6	41	13	2.39436e-22
6	42	12	1.52023e-23
6	43	11	8.70257e-25
6	44	10	4.46285e-26
6	45	9	2.03435e-27
6	46	8	8.16461e-29
6	47	7	2.85071e-30
6	48	6	8.52777e-32
6	49	5	2.14198e-33
6	50	4	4.39381e-35
6	51	3	7.06898e-37
6	52	2	8.36565e-39
6	53	1	6.47559e-41
6	54	0	2.45986e-43
7	0	53	2.06487e-06
7	1	52	2.24488e-05
7	2	51	0.000119727
7	3	50	0.00041751
7	4	49	0.00107054
7	5	48	0.00215206
7	6	47	0.00353158
7	7	46	0.00486401
7	8	45	0.00573704
7	9	44	0.00588414
7	10	43	0.00531081
7	11	42	0.00425855
7	12	41	0.00305742
7	13	40	0.00197798
7	14	39	0.00115925
7	15	38	0.000618269
7	16	37	0.000301208
7	17	36	0.000134476
7	18	35	5.51696e-05
7	19	34	2.08468e-05
7	20	33	7.26966e-06
7	21	32	2.34333e-06
7	22	31	6.99177e-07
7	23	30	1.93306e-07
7	24	29	4.95657e-08
7	25	28	1.17941e-08
7	26	27	2.6054e-09
7	27	26	5.34442e-10
7	28	25	1.01798e-10
7	29	24	1.80015e-11
7	30	23	2.95409e-12
7	31	22	4.49589e-13
7	32	21	6.34035e-14
7	33	20	8.27645e-15
7	34	19	9.98667e-16
7	35	18	1.11207e-16
7	36	17	1.14058e-17
7	37	16	1.07498e-18
7	38	15	9.28456e-20
7	39	14	7.3251e-21
7	40	13	5.25904e-22
7	41	12	3.42052e-23
7	42	11	2.0047e-24
7	43	10	1.05196e-25
7	44	9	4.90424e-27
7	45	8	2.01199e-28
7	46	7	7.17768e-30
7	47	6	2.19285e-31
7	48	5	5.6227e-33
7	49	4	1.17691e-34
7	50	3	1.93135e-36
7	51	2	2.33043e-38
7	52	1	1.8386e-40
7	53	0	7.11603e-43
8	0	52	1.05229e-06
8	1	51	1.12244e-05
8	2	50	5.87124e-05
8	3	49	0.000200726
8	4	48	0.000504388
8	5	47	0.000993257
8	6	46	0.001596
8	7	45	0.00215139
8	8	44	0.00248237
8	9	43	0.00248944
8	10	42	0.00219582
8	11	41	0.0017198
8	12	40	0.00120533
8	13	39	0.000760761
8	14	38	0.000434721
8	15	37	0.000225906
8	16	36	0.000107161
8	17	35	4.65494e-05
8	18	34	1.85667e-05
8	19	33	6.81531e-06
8	20	32	2.30672e-06
8	21	31	7.21026e-07
8	22	30	2.08408e-07
8	23	29	5.57615e-08
8	24	28	1.38212e-08
8	25	27	3.17534e-09
8	26	26	6.76403e-10
8	27	25	1.3361e-10
8	28	24	2.44708e-11
8	29	23	4.15419e-12
8	30	22	6.53309e-13
8	31	21	9.51053e-14
8	32	20	1.28026e-14
8	33	19	1.59163e-15
8	34	18	1.82449e-16
8	35	17	1.92473e-17
8	36	16	1.86442e-18
8	37	15	1.65381e-19
8	38	14	1.33912e-20
8	39	13	9.86071e-22
8	40	12	6.57381e-23
8	41	11	3.94675e-24
8	42	10	2.12035e-25
8	43	9	1.0115e-26
8	44	8	4.24405e-28
8	45	7	1.54769e-29
8	46	6	4.83113e-31
8	47	5	1.26511e-32
8	48	4	2.70322e-34
8	49	3	4.52659e-36
8	50	2	5.57119e-38
8	51	1	4.4816e-40
8	52	0	1.76789e-42
9	0	51	4.67684e-07
9	1	50	4.8927e-06
9	2	49	2.50908e-05
9	3	48	8.40647e-05
9	4	47	0.000206929
9	5	46	0.000399001
9	6	45	0.000627488
9	7	44	0.000827457
9	8	43	0.000933542
9	9	42	0.000914924
9	10	41	0.000788242
9	11	40	0.000602665
9	12	39	0.000412079
9	13	38	0.000253587
9	14	37	0.000141191
9	15	36	7.14404e-05
9	16	35	3.29725e-05
9	17	34	1.3925e-05
9	18	33	5.39545e-06
9	19	32	1.92227e-06
9	20	31	6.30898e-07
9	21	30	1.91041e-07
9	22	29	5.34381e-08
9	23	28	1.38212e-08
9	24	27	3.30764e-09
9	25	26	7.3277e-10
9	26	25	1.50312e-10
9	27	24	2.85492e-11
9	28	23	5.01965e-12
9	29	22	8.16636e-13
9	30	21	1.22844e-13
9	31	20	1.70702e-14
9	32	19	2.18849e-15
9	33	18	2.58469e-16
9	34	17	2.8069e-17
9	35	16	2.79662e-18
9	36	15	2.54963e-19
9	37	14	2.12027e-20
9	38	13	1.60237e-21
9	39	12	1.09563e-22
9	40	11	6.74236e-24
9	41	10	3.71062e-25
9	42	9	1.81227e-26
9	43	8	7.78076e-28
9	44	7	2.90191e-29
9	45	6	9.25967e-31
9	46	5	2.4775e-32
9	47	4	5.40645e-34
9	48	3	9.24179e-36
9	49	2	1.16066e-37
9	50	1	9.5234e-40
9	51	0	3.83043e-42
10	0	50	1.83476e-07
10	1	49	1.88181e-06
10	2	48	9.45728e-06
10	3	47	3.10393e-05
10	4	46	7.48127e-05
10	5	45	0.000141185
10	6	44	0.000217208
10	7	43	0.000280062
10	8	42	0.000308787
10	9	41	0.000295591
10	10	40	0.000248599
10	11	39	0.000185435
10	12	38	0.000123624
10	13	37	7.41254e-05
10	14	36	4.01852e-05
10	15	35	1.97835e-05
10	16	34	8.87721e-06
10	17	33	3.64193e-06
10	18	32	1.36962e-06
10	19	31	4.73173e-07
10	20	30	1.50445e-07
10	21	29	4.40864e-08
10	22	28	1.19208e-08
10	23	27	2.97688e-09
10	24	26	6.86972e-10
10	25	25	1.46554e-10
10	26	24	2.89061e-11
10	27	23	5.27063e-12
10	28	22	8.88091e-13
10	29	21	1.382e-13
10	30	20	1.98441e-14
10	31	19	2.62618e-15
10	32	18	3.19856e-16
10	33	17	3.5788e-17
10	34	16	3.67057e-18
10	35	15	3.442e-19
10	36	14	2.94188e-20
10	37	13	2.28337e-21
10	38	12	1.60237e-22
10	39	11	1.01135e-23
10	40	10	5.70508e-25
10	41	9	2.85432e-26
10	42	8	1.25465e-27
10	43	7	4.78816e-29
10	44	6	1.56257e-30
10	45	5	4.27369e-32
10	46	4	9.52886e-34
10	47	3	1.66352e-35
10	48	2	2.13272e-37
10	49	1	1.78564e-39
10	50	0	7.32569e-42
11	0	49	6.41525e-08
11	1	48	6.44815e-07
11	2	47	3.17447e-06
11	3	46	1.02017e-05
11	4	45	2.40656e-05
11	5	44	4.44288e-05
11	6	43	6.68331e-05
11	7	42	8.42146e-05
11	8	41	9.06926e-05
11	9	40	8.47498e-05
11	10	39	6.95383e-05
11	11	38	5.05733e-05
11	12	37	3.2851e-05
11	13	36	1.91793e-05
11	14	35	1.01166e-05
11	15	34	4.84211e-06
11	16	33	2.11066e-06
11	17	32	8.40446e-07
11	18	31	3.06487e-07
11	19	30	1.02576e-07
11	20	29	3.15619e-08
11	21	28	8.9406e-09
11	22	27	2.33414e-09
11	23	26	5.62068e-10
11	24	25	1.24904e-10
11	25	24	2.56213e-11
11	26	23	4.85137e-12
11	27	22	8.47724e-13
11	28	21	1.36629e-13
11	29	20	2.02951e-14
11	30	19	2.7754e-15
11	31	18	3.48933e-16
11	32	17	4.02615e-17
11	33	16	4.25452e-18
11	34	15	4.10693e-19
11	35	14	3.61049e-20
11	36	13	2.88016e-21
11	37	12	2.07579e-22
11	38	11	1.34464e-23
11	39	10	7.77965e-25
11	40	9	3.98956e-26
11	41	8	1.79643e-27
11	42	7	7.01901e-29
11	43	6	2.34385e-30
11	44	5	6.55624e-32
11	45	4	1.4943e-33
11	46	3	2.66542e-35
11	47	2	3.48991e-37
11	48	1	2.98283e-39
11	49	0	1.2487e-41
12	0	48	2.01505e-08
12	1	47	1.98405e-07
12	2	46	9.56412e-07
12	3	45	3.0082e-06
12	4	44	6.942e-06
12	5	43	1.25312e-05
12	6	42	1.84219e-05
12	7	41	2.26732e-05
12	8	40	2.38359e-05
12	9	39	2.17307e-05
12	10	38	1.73846e-05
12	11	37	1.23191e-05
12	12	36	7.79159e-06
12	13	35	4.42599e-06
12	14	34	2.26974e-06
12	15	33	1.05533e-06
12	16	32	4.46487e-07
12	17	31	1.72399e-07
12	18	30	6.09045e-08
12	19	29	1.97262e-08
12	20	28	5.86727e-09
12	21	27	1.60472e-09
12	22	26	4.03986e-10
12	23	25	9.3678e-11
12	24	24	2.00167e-11
12	25	23	3.94174e-12
12	26	22	7.15267e-13
12	27	21	1.19551e-13
12	28	20	1.83924e-14
12	29	19	2.60193e-15
12	30	18	3.38029e-16
12	31	17	4.02615e-17
12	32	16	4.38747e-18
12	33	15	4.36361e-19
12	34	14	3.94897e-20
12	35	13	3.24018e-21
12	36	12	2.40013e-22
12	37	11	1.59676e-23
12	38	10	9.48145e-25
12	39	9	4.98696e-26
12	40	8	2.30167e-27
12	41	7	9.21245e-29
12	42	6	3.14955e-30
12	43	5	9.01482e-32
12	44	4	2.10136e-33
12	45	3	3.83154e-35
12	46	2	5.1258e-37
12	47	1	4.47424e-39
12	48	0	1.91207e-41
13	0	47	5.72321e-09
13	1	46	5.51776e-08
13	2	45	2.60325e-07
13	3	44	8.01e-07
13	4	43	1.80739e-06
13	5	42	3.18841e-06
13	6	41	4.57823e-06
13	7	40	5.50059e-06
13	8	39	5.64163e-06
13	9	38	5.01478e-06
13	10	37	3.90896e-06
13	11	36	2.69709e-06
13	12	35	1.65975e-06
13	13	34	9.16626e-07
13	14	33	4.56634e-07
13	15	32	2.06071e-07
13	16	31	8.45419e-08
13	17	30	3.16235e-08
13	18	29	1.08115e-08
13	19	28	3.38496e-09
13	20	27	9.72092e-10
13	21	26	2.56376e-10
13	22	25	6.21517e-11
13	23	24	1.38577e-11
13	24	23	2.8426e-12
13	25	22	5.3645e-13
13	26	21	9.31117e-14
13	27	20	1.48554e-14
13	28	19	2.17662e-15
13	29	18	2.92525e-16
13	30	17	3.60031e-17
13	31	16	4.04998e-18
13	32	15	4.15382e-19
13	33	14	3.87303e-20
13	34	13	3.27134e-21
13	35	12	2.49245e-22
13	36	11	1.70424e-23
13	37	10	1.03931e-24
13	38	9	5.61033e-26
13	39	8	2.65578e-27
13	40	7	1.08955e-28
13	41	6	3.81581e-30
13	42	5	1.11818e-31
13	43	4	2.66711e-33
13	44	3	4.97363e-35
13	45	2	6.80154e-37
13	46	1	6.06603e-39
13	47	0	2.64748e-41
14	0	46	1.47797e-09
14	1	45	1.3946e-08
14	2	44	6.43661e-08
14	3	43	1.93648e-07
14	4	42	4.2702e-07
14	5	41	7.35788e-07
14	6	40	1.03136e-06
14	7	39	1.20892e-06
14	8	38	1.20892e-06
14	9	37	1.04704e-06
14	10	36	7.94678e-07
14	11	35	5.3349e-07
14	12	34	3.19182e-07
14	13	33	1.71238e-07
14	14	32	8.27963e-08
14	15	31	3.62322e-08
14	16	30	1.44e-08
14	17	29	5.21267e-09
14	18	28	1.7227e-09
14	19	27	5.20763e-10
14	20	26	1.44211e-10
14	21	25	3.66251e-11
14	22	24	8.53733e-12
14	23	23	1.82739e-12
14	24	22	3.5923e-13
14	25	21	6.48456e-14
14	26	20	1.07437e-14
14	27	19	1.63246e-15
14	28	18	2.27229e-16
14	29	17	2.89311e-17
14	30	16	3.36293e-18
14	31	15	3.56042e-19
14	32	14	3.42348e-20
14	33	13	2.97925e-21
14	34	12	2.33667e-22
14	35	11	1.64337e-23
14	36	10	1.03003e-24
14	37	9	5.71051e-26
14	38	8	2.77434e-27
14	39	7	1.16737e-28
14	40	6	4.19057e-30
14	41	5	1.25796e-31
14	42	4	3.07194e-33
14	43	3	5.86177e-35
14	44	2	8.19829e-37
14	45	1	7.47422e-39
14	46	0	3.33299e-41
15	0	45	3.4865e-10
15	1	44	3.2183e-09
15	2	43	1.45236e-08
15	3	42	4.2702e-08
15	4	41	9.19734e-08
15	5	40	1.54704e-07
15	6	39	2.11561e-07
15	7	38	2.41784e-07
15	8	37	2.35585e-07
15	9	36	1.9867e-07
15	10	35	1.4671e-07
15	11	34	9.57547e-08
15	12	33	5.56523e-08
15	13	32	2.89787e-08
15	14	31	1.35871e-08
15	15	30	5.76e-09
15	16	29	2.21538e-09
15	17	28	7.75217e-10
15	18	27	2.47363e-10
15	19	26	7.21057e-11
15	20	25	1.92282e-11
15	21	24	4.69553e-12
15	22	23	1.05075e-12
15	23	22	2.15538e-13
15	24	21	4.05285e-14
15	25	20	6.98337e-15
15	26	19	1.10191e-15
15	27	18	1.59061e-16
15	28	17	2.0975e-17
15	29	16	2.5222e-18
15	30	15	2.75932e-19
15	31	14	2.73878e-20
15	32	13	2.45788e-21
15	33	12	1.98617e-22
15	34	11	1.43795e-23
15	35	10	9.2703e-25
15	36	9	5.28222e-26
15	37	8	2.63562e-27
15	38	7	1.13819e-28
15	39	6	4.19057e-30
15	40	5	1.28941e-31
15	41	4	3.22553e-33
15	42	3	6.30141e-35
15	43	2	9.01812e-37
15	44	1	8.4085e-39
15	45	0	3.83293e-41
16	0	44	7.5429e-11
16	1	43	6.80795e-10
16	2	42	3.00248e-09
16	3	41	8.62251e-09
16	4	40	1.81294e-08
16	5	39	2.97508e-08
16	6	38	3.96677e-08
16	7	37	4.41721e-08
16	8	36	4.19069e-08
16	9	35	3.43851e-08
16	10	34	2.46868e-08
16	11	33	1.56522e-08
16	12	32	8.82945e-09
16	13	31	4.45826e-09
16	14	30	2.025e-09
16	15	29	8.30769e-10
16	16	28	3.08875e-10
16	17	27	1.04356e-10
16	18	26	3.21096e-11
16	19	25	9.01321e-12
16	20	24	2.31108e-12
16	21	23	5.41792e-13
16	22	22	1.16188e-13
16	23	21	2.27973e-14
16	24	20	4.09182e-15
16	25	19	6.71478e-16
16	26	18	1.00656e-16
16	27	17	1.37649e-17
16	28	16	1.7143e-18
16	29	15	1.94015e-19
16	30	14	1.9899e-20
16	31	13	1.84341e-21
16	32	12	1.53618e-22
16	33	11	1.14587e-23
16	34	10	7.60454e-25
16	35	9	4.45687e-26
16	36	8	2.28558e-27
16	37	7	1.0137e-28
16	38	6	3.83045e-30
16	39	5	1.20882e-31
16	40	4	3.09954e-33
16	41	3	6.20295e-35
16	42	2	9.08857e-37
16	43	1	8.67126e-39
16	44	0	4.04255e-41
17	0	43	1.50175e-11
17	1	42	1.32462e-10
17	2	41	5.70607e-10
17	3	40	1.59965e-09
17	4	39	3.28134e-09
17	5	38	5.25014e-09
17	6	37	6.82069e-09
17	7	36	7.39533e-09
17	8	35	6.82646e-09
17	9	34	5.44561e-09
17	10	33	3.79796e-09
17	11	32	2.33721e-09
17	12	31	1.27847e-09
17	13	30	6.25367e-10
17	14	29	2.74887e-10
17	15	28	1.09015e-10
17	16	27	3.91335e-11
17	17	26	1.27494e-11
17	18	25	3.7776e-12
17	19	24	1.01959e-12
17	20	23	2.50977e-13
17	21	22	5.63856e-14
17	22	21	1.15663e-14
17	23	20	2.16626e-15
17	24	19	3.70301e-16
17	25	18	5.77289e-17
17	26	17	8.19819e-18
17	27	16	1.05884e-18
17	28	15	1.24113e-19
17	29	14	1.31684e-20
17	30	13	1.26057e-21
17	31	12	1.08436e-22
17	32	11	8.34123e-24
17	33	10	5.70341e-25
17	34	9	3.44097e-26
17	35	8	1.81502e-27
17	36	7	8.27358e-29
17	37	6	3.21081e-30
17	38	5	1.03994e-31
17	39	4	2.73488e-33
17	40	3	5.61002e-35
17	41	2	8.42029e-37
17	42	1	8.22495e-39
17	43	0	3.92365e-41
18	0	42	2.75963e-12
18	1	41	2.37753e-11
18	2	40	9.99782e-11
18	3	39	2.73445e-10
18	4	38	5.46889e-10
18	5	37	8.52586e-10
18	6	36	1.07849e-09
18	7	35	1.13774e-09
18	8	34	1.02105e-09
18	9	33	7.91242e-10
18	10	32	5.3561e-10
18	11	31	3.19618e-10
18	12	30	1.6937e-10
18	13	29	8.01753e-11
18	14	28	3.40671e-11
18	15	27	1.30445e-11
18	16	26	4.51541e-12
18	17	25	1.4166e-12
18	18	24	4.03589e-13
18	19	23	1.04574e-13
18	20	22	2.46687e-14
18	21	21	5.30121e-15
18	22	20	1.038e-15
18	23	19	1.8515e-16
18	24	18	3.00671e-17
18	25	17	4.44068e-18
18	26	16	5.95595e-19
18	27	15	7.2399e-20
18	28	14	7.95593e-21
18	29	13	7.87855e-22
18	30	12	7.00316e-23
18	31	11	5.56082e-24
18	32	10	3.92109e-25
18	33	9	2.43735e-26
18	34	8	1.32345e-27
18	35	7	6.20519e-29
18	36	6	2.475e-30
18	37	5	8.23286e-32
18	38	4	2.22209e-33
18	39	3	4.67502e-35
18	40	2	7.19233e-37
18	41	1	7.19683e-39
18	42	0	3.51494e-41
19	0	41	4.69249e-13
19	1	40	3.94651e-12
19	2	39	1.61908e-11
19	3	38	4.31755e-11
19	4	37	8.41368e-11
19	5	36	1.27715e-10
19	6	35	1.57188e-10
19	7	34	1.61219e-10
19	8	33	1.4055e-10
19	9	32	1.05712e-10
19	10	31	6.93908e-11
19	11	30	4.0114e-11
19	12	29	2.05713e-11
19	13	28	9.41329e-12
19	14	27	3.86186e-12
19	15	26	1.42592e-12
19	16	25	4.75306e-13
19	17	24	1.4338e-13
19	18	23	3.92152e-14
19	19	22	9.73764e-15
19	20	21	2.19721e-15
19	21	20	4.5071e-16
19	22	19	8.40485e-17
19	23	18	1.42423e-17
19	24	17	2.19113e-18
19	25	16	3.05634e-19
19	26	15	3.8581e-20
19	27	14	4.3967e-21
19	28	13	4.50944e-22
19	29	12	4.14661e-23
19	30	11	3.40234e-24
19	31	10	2.47648e-25
19	32	9	1.58749e-26
19	33	8	8.88104e-28
19	34	7	4.28648e-29
19	35	6	1.75855e-30
19	36	5	6.01215e-32
19	37	4	1.66657e-33
19	38	3	3.59853e-35
19	39	2	5.67816e-37
19	40	1	5.82375e-39
19	41	0	2.9137e-41
20	0	40	7.3997e-14
20	1	39	6.07155e-13
20	2	38	2.42862e-12
20	3	37	6.31026e-12
20	4	36	1.19733e-11
20	5	35	1.76837e-11
20	6	34	2.11599e-11
20	7	33	2.10824e-11
20	8	32	1.7839e-11
20	9	31	1.30108e-11
20	10	30	8.27351e-12
20	11	29	4.62854e-12
20	12	28	2.29449e-12
20	13	27	1.01374e-12
20	14	26	4.0104e-13
20	15	25	1.42592e-13
20	16	24	4.57025e-14
20	17	23	1.32351e-14
20	18	22	3.46903e-15
20	19	21	8.23954e-16
20	20	20	1.77467e-16
20	21	19	3.467e-17
20	22	18	6.142e-18
20	23	17	9.86007e-19
20	24	16	1.43266e-19
20	25	15	1.88083e-20
20	26	14	2.22583e-21
20	27	13	2.36745e-22
20	28	12	2.25472e-23
20	29	11	1.91382e-24
20	30	10	1.43945e-25
20	31	9	9.52492e-27
20	32	8	5.49515e-28
20	33	7	2.73263e-29
20	34	6	1.15405e-30
20	35	5	4.0582e-32
20	36	4	1.15618e-33
20	37	3	2.56395e-35
20	38	2	4.15215e-37
20	39	1	4.36781e-39
20	40	0	2.2399e-41
21	0	39	1.08421e-14
21	1	38	8.67364e-14
21	2	37	3.3805e-13
21	3	36	8.55237e-13
21	4	35	1.5789e-12
21	5	34	2.26714e-12
21	6	33	2.6353e-12
21	7	32	2.54843e-12
21	8	31	2.09102e-12
21	9	30	1.47741e-12
21	10	29	9.09177e-13
21	11	28	4.91676e-13
21	12	27	2.35332e-13
21	13	26	1.0026e-13
21	14	25	3.81943e-14
21	15	24	1.30579e-14
21	16	23	4.0178e-15
21	17	22	1.11505e-15
21	18	21	2.79556e-16
21	19	20	6.33811e-17
21	20	19	1.30012e-17
21	21	18	2.41293e-18
21	22	17	4.04967e-19
21	23	16	6.13997e-20
21	24	15	8.39654e-21
21	25	14	1.03342e-21
21	26	13	1.14145e-22
21	27	12	1.12736e-23
21	28	11	9.91085e-25
21	29	10	7.71136e-26
21	30	9	5.27272e-27
21	31	8	3.14008e-28
21	32	7	1.6103e-29
21	33	6	7.00674e-31
21	34	5	2.53638e-32
21	35	4	7.43261e-34
21	36	3	1.69404e-35
21	37	2	2.81753e-37
21	38	1	3.04187e-39
21	39	0	1.59993e-41
22	0	38	1.47846e-15
22	1	37	1.15244e-14
22	2	36	4.37337e-14
22	3	35	1.07652e-13
22	4	34	1.93222e-13
22	5	33	2.6952e-13
22	6	32	3.04074e-13
22	7	31	2.85139e-13
22	8	30	2.26649e-13
22	9	29	1.54973e-13
22	10	28	9.21893e-14
22	11	27	4.81361e-14
22	12	26	2.22167e-14
22	13	25	9.11454e-15
22	14	24	3.33866e-15
22	15	23	1.09576e-15
22	16	22	3.2311e-16
22	17	21	8.57728e-17
22	18	20	2.05268e-17
22	19	19	4.43224e-18
22	20	18	8.63719e-19
22	21	17	1.51863e-19
22	22	16	2.40715e-20
22	23	15	3.43495e-21
22	24	14	4.40378e-22
22	25	13	5.0587e-23
22	26	12	5.18841e-24
22	27	11	4.73018e-25
22	28	10	3.81186e-26
22	29	9	2.69628e-27
22	30	8	1.65925e-28
22	31	7	8.78345e-30
22	32	6	3.94129e-31
22	33	5	1.46995e-32
22	34	4	4.43423e-34
22	35	3	1.03953e-35
22	36	2	1.77697e-37
22	37	1	1.9703e-39
22	38	0	1.06359e-41
23	0	37	1.87898e-16
23	1	36	1.4261e-15
23	2	35	5.2656e-15
23	3	34	1.26014e-14
23	4	33	2.19717e-14
23	5	32	2.97463e-14
23	6	31	3.2543e-14
23	7	30	2.95629e-14
23	8	29	2.27407e-14
23	9	28	1.50309e-14
23	10	27	8.63311e-15
23	11	26	4.34674e-15
23	12	25	1.93189e-15
23	13	24	7.62085e-16
23	14	23	2.67986e-16
23	15	22	8.42896e-17
23	16	21	2.3774e-17
23	17	20	6.02418e-18
23	18	19	1.37303e-18
23	19	18	2.81648e-19
23	20	17	5.19965e-20
23	21	16	8.63434e-21
23	22	15	1.28811e-21
23	23	14	1.72322e-22
23	24	13	2.06197e-23
23	25	12	2.19944e-24
23	26	11	2.08231e-25
23	27	10	1.7402e-26
23	28	9	1.27487e-27
23	29	8	8.11589e-29
23	30	7	4.43946e-30
23	31	6	2.05633e-31
23	32	5	7.90895e-33
23	33	4	2.4581e-34
23	34	3	5.93207e-36
23	35	2	1.043e-37
23	36	1	1.18861e-39
23	37	0	6.58964e-42
24	0	36	2.22828e-17
24	1	35	1.6455e-16
24	2	34	5.90692e-16
24	3	33	1.37323e-15
24	4	32	2.32393e-15
24	5	31	3.05091e-15
24	6	30	3.23344e-15
24	7	29	2.84258e-15
24	8	28	2.11372e-15
24	9	27	1.34892e-15
24	10	26	7.47096e-16
24	11	25	3.62229e-16
24	12	24	1.54799e-16
24	13	23	5.86219e-17
24	14	22	1.97554e-17
24	15	21	5.9435e-18
24	16	20	1.60017e-18
24	17	19	3.86165e-19
24	18	18	8.36141e-20
24	19	17	1.62489e-20
24	20	16	2.83314e-21
24	21	15	4.42786e-22
24	22	14	6.19282e-23
24	23	13	7.73239e-24
24	24	12	8.59155e-25
24	25	11	8.45937e-26
24	26	10	7.34146e-27
24	27	9	5.57756e-28
24	28	8	3.67751e-29
24	29	7	2.081e-30
24	30	6	9.96033e-32
24	31	5	3.95447e-33
24	32	4	1.26746e-34
24	33	3	3.15141e-36
24	34	2	5.70392e-38
24	35	1	6.68591e-40
24	36	0	3.80964e-42
25	0	35	2.46825e-18
25	1	34	1.77208e-17
25	2	33	6.17955e-17
25	3	32	1.39436e-16
25	4	31	2.28818e-16
25	5	30	2.91009e-16
25	6	29	2.98471e-16
25	7	28	2.53646e-16
25	8	27	1.82105e-16
25	9	26	1.12064e-16
25	10	25	5.97677e-17
25	11	24	2.78637e-17
25	12	23	1.14313e-17
25	13	22	4.14863e-18
25	14	21	1.33729e-18
25	15	20	3.84041e-19
25	16	19	9.84721e-20
25	17	18	2.25758e-20
25	18	17	4.63094e-21
25	19	16	8.49942e-22
25	20	15	1.39478e-22
25	21	14	2.04363e-23
25	22	13	2.66768e-24
25	23	12	3.09296e-25
25	24	11	3.17226e-26
25	25	10	2.86317e-27
25	26	9	2.25891e-28
25	27	8	1.54456e-29
25	28	7	9.05234e-31
25	29	6	4.48215e-32
25	30	5	1.83883e-33
25	31	4	6.08381e-35
25	32	3	1.55995e-36
25	33	2	2.909e-38
25	34	1	3.5101e-40
25	35	0	2.0572e-42
26	0	34	2.55588e-19
26	1	33	1.78256e-18
26	2	32	6.03329e-18
26	3	31	1.3201e-17
26	4	30	2.09863e-17
26	5	29	2.58292e-17
26	6	28	2.56085e-17
26	7	27	2.10121e-17
26	8	26	1.45468e-17
26	9	25	8.62034e-18
26	10	24	4.42069e-18
26	11	23	1.97849e-18
26	12	22	7.77868e-19
26	13	21	2.70029e-19
26	14	20	8.30859e-20
26	15	19	2.27243e-20
26	16	18	5.53542e-21
26	17	17	1.20226e-21
26	18	16	2.32917e-22
26	19	15	4.0234e-23
26	20	14	6.18984e-24
26	21	13	8.46474e-25
26	22	12	1.02603e-25
26	23	11	1.09809e-26
26	24	10	1.03239e-27
26	25	9	8.47092e-29
26	26	8	6.01485e-30
26	27	7	3.65575e-31
26	28	6	1.87474e-32
26	29	5	7.95648e-34
26	30	4	2.72016e-35
26	31	3	7.19977e-37
26	32	2	1.38457e-38
26	33	1	1.7213e-40
26	34	0	1.03849e-42
27	0	33	2.47578e-20
27	1	32	1.67591e-19
27	2	31	5.50043e-19
27	3	30	1.1659e-18
27	4	29	1.7937e-18
27	5	28	2.13404e-18
27	6	27	2.04284e-18
27	7	26	1.61631e-18
27	8	25	1.07754e-18
27	9	24	6.13985e-19
27	10	23	3.02269e-19
27	11	22	1.29645e-19
27	12	21	4.87553e-20
27	13	20	1.61556e-20
27	14	19	4.73424e-21
27	15	18	1.23009e-21
27	16	17	2.83868e-22
27	17	16	5.82292e-23
27	18	15	1.06173e-23
27	19	14	1.7194e-24
27	20	13	2.46888e-25
27	21	12	3.13509e-26
27	22	11	3.50779e-27
27	23	10	3.44131e-28
27	24	9	2.94129e-29
27	25	8	2.17203e-30
27	26	7	1.37091e-31
27	27	6	7.29067e-33
27	28	5	3.20469e-34
27	29	4	1.1334e-35
27	30	3	3.0999e-37
27	31	2	6.15365e-39
27	32	1	7.88929e-41
27	33	0	4.90399e-43
28	0	32	2.24453e-21
28	1	31	1.47333e-20
28	2	30	4.68443e-20
28	3	29	9.60909e-20
28	4	28	1.42904e-19
28	5	27	1.64157e-19
28	6	26	1.51529e-19
28	7	25	1.15451e-19
28	8	24	7.40071e-20
28	9	23	4.04825e-20
28	10	22	1.90994e-20
28	11	21	7.83567e-21
28	12	20	2.8128e-21
28	13	19	8.8767e-22
28	14	18	2.47117e-22
28	15	17	6.08288e-23
28	16	16	1.32575e-23
28	17	15	2.55953e-24
28	18	14	4.37526e-25
28	19	13	6.61308e-26
28	20	12	8.81744e-27
28	21	11	1.03355e-27
28	22	10	1.06005e-28
28	23	9	9.45415e-30
28	24	8	7.27242e-31
28	25	7	4.77369e-32
28	26	6	2.63636e-33
28	27	5	1.20176e-34
28	28	4	4.40205e-36
28	29	3	1.2455e-37
28	30	2	2.55486e-39
28	31	1	3.38113e-41
28	32	0	2.16739e-43
29	0	31	1.90517e-22
29	1	30	1.21149e-21
29	2	29	3.72767e-21
29	3	28	7.39161e-21
29	4	27	1.06136e-20
29	5	26	1.17566e-20
29	6	25	1.04503e-20
29	7	24	7.6559e-21
29	8	23	4.71132e-21
29	9	22	2.46975e-21
29	10	21	1.11456e-21
29	11	20	4.36469e-22
29	12	19	1.4922e-22
29	13	18	4.47367e-23
29	14	17	1.17987e-23
29	15	16	2.74294e-24
29	16	15	5.62655e-25
29	17	14	1.01838e-25
29	18	13	1.62476e-26
29	19	12	2.28037e-27
29	20	11	2.80661e-28
29	21	10	3.01565e-29
29	22	9	2.8118e-30
29	23	8	2.25696e-31
29	24	7	1.54322e-32
29	25	6	8.86362e-34
29	26	5	4.1958e-35
29	27	4	1.59385e-36
29	28	3	4.67061e-38
29	29	2	9.91111e-40
29	30	1	1.35537e-41
29	31	0	8.9685e-44
30	0	30	1.51436e-23
30	1	29	9.31916e-23
30	2	28	2.77185e-22
30	3	27	5.3068e-22
30	4	26	7.34787e-22
30	5	25	7.83773e-22
30	6	24	6.69892e-22
30	7	23	4.71132e-22
30	8	22	2.77847e-22
30	9	21	1.39319e-22
30	10	20	6.00145e-23
30	11	19	2.2383e-23
30	12	18	7.26971e-24
30	13	17	2.06477e-24
30	14	16	5.14301e-25
30	15	15	1.12531e-25
30	16	14	2.16406e-26
30	17	13	3.65572e-27
30	18	12	5.41588e-28
30	19	11	7.01653e-29
30	20	10	7.91608e-30
30	21	9	7.73244e-31
30	22	8	6.48876e-32
30	23	7	4.62966e-33
30	24	6	2.76988e-34
30	25	5	1.36363e-35
30	26	4	5.37923e-37
30	27	3	1.63471e-38
30	28	2	3.59278e-40
30	29	1	5.08262e-42
30	30	0	3.4753e-44
31	0	29	1.12732e-24
31	1	28	6.7061e-24
31	2	27	1.92585e-23
31	3	26	3.55542e-23
31	4	25	4.74056e-23
31	5	24	4.86212e-23
31	6	23	3.98943e-23
31	7	22	2.68885e-23
31	8	21	1.51678e-23
31	9	20	7.25982e-24
31	10	19	2.97839e-24
31	11	18	1.05528e-24
31	12	17	3.24702e-25
31	13	16	8.70994e-26
31	14	15	2.04189e-26
31	15	14	4.1885e-27
31	16	13	7.51781e-28
31	17	12	1.17926e-28
31	18	11	1.61267e-29
31	19	10	1.91518e-30
31	20	9	1.96429e-31
31	21	8	1.72685e-32
31	22	7	1.28809e-33
31	23	6	8.04159e-35
31	24	5	4.12389e-36
31	25	4	1.69185e-37
31	26	3	5.33918e-39
31	27	2	1.21691e-40
31	28	1	1.78302e-42
31	29	0	1.2612e-44
32	0	28	7.85871e-26
32	1	27	4.51372e-25
32	2	26	1.24995e-24
32	3	25	2.22214e-24
32	4	24	2.8489e-24
32	5	23	2.80507e-24
32	6	22	2.20569e-24
32	7	21	1.42199e-24
32	8	20	7.65685e-25
32	9	19	3.4903e-25
32	10	18	1.36032e-25
32	11	17	4.56612e-26
32	12	16	1.32691e-26
32	13	15	3.34998e-27
32	14	14	7.36259e-28
32	15	13	1.40959e-28
32	16	12	2.34932e-29
32	17	11	3.40173e-30
32	18	10	4.26427e-31
32	19	9	4.6038e-32
32	20	8	4.24966e-33
32	21	7	3.32086e-34
32	22	6	2.16746e-35
32	23	5	1.15985e-36
32	24	4	4.9566e-38
32	25	3	1.62678e-39
32	26	2	3.85037e-41
32	27	1	5.85052e-43
32	28	0	4.2861e-45
33	0	27	5.12923e-27
33	1	26	2.8408e-26
33	2	25	7.57547e-26
33	3	24	1.29495e-25
33	4	23	1.59379e-25
33	5	22	1.50388e-25
33	6	21	1.13112e-25
33	7	20	6.96077e-26
33	8	19	3.56962e-26
33	9	18	1.54582e-26
33	10	17	5.70764e-27
33	11	16	1.80942e-27
33	12	15	4.94883e-28
33	13	14	1.17132e-28
33	14	13	2.40271e-29
33	15	12	4.27148e-30
33	16	11	6.57151e-31
33	17	10	8.72237e-32
33	18	9	9.94003e-33
33	19	8	9.65832e-34
33	20	7	7.92478e-35
33	21	6	5.41865e-36
33	22	5	3.03141e-37
33	23	4	1.3518e-38
33	24	3	4.62154e-40
33	25	2	1.13761e-41
33	26	1	1.79505e-43
33	27	0	1.36376e-45
34	0	26	3.13324e-28
34	1	25	1.67106e-27
34	2	24	4.28477e-27
34	3	23	7.03142e-27
34	4	22	8.29347e-27
34	5	21	7.48539e-27
34	6	20	5.37412e-27
34	7	19	3.14967e-27
34	8	18	1.53445e-27
34	9	17	6.2952e-28
34	10	16	2.19525e-28
34	11	15	6.54992e-29
34	12	14	1.67947e-29
34	13	13	3.71007e-30
34	14	12	7.06679e-31
34	15	11	1.15968e-31
34	16	10	1.63544e-32
34	17	9	1.97339e-33
34	18	8	2.02399e-34
34	19	7	1.74811e-35
34	20	6	1.25506e-36
34	21	5	7.35564e-38
34	22	4	3.4292e-39
34	23	3	1.22335e-40
34	24	2	3.13679e-42
34	25	1	5.14756e-44
34	26	0	4.06119e-46
35	0	25	1.79042e-29
35	1	24	9.18165e-29
35	2	23	2.2601e-28
35	3	22	3.55434e-28
35	4	21	4.01003e-28
35	5	20	3.45479e-28
35	6	19	2.36225e-28
35	7	18	1.31525e-28
35	8	17	6.07037e-29
35	9	16	2.35205e-29
35	10	15	7.71955e-30
35	11	14	2.15932e-30
35	12	13	5.16759e-31
35	13	12	1.06002e-31
35	14	11	1.86377e-32
35	15	10	2.80362e-33
35	16	9	3.59438e-34
35	17	8	3.9034e-35
35	18	7	3.55866e-36
35	19	6	2.6894e-37
35	20	5	1.65502e-38
35	21	4	8.08312e-40
35	22	3	3.01468e-41
35	23	2	8.06604e-43
35	24	1	1.37881e-44
35	25	0	1.13133e-46
36	0	24	9.56422e-31
36	1	23	4.70854e-30
36	2	22	1.11073e-29
36	3	21	1.67084e-29
36	4	20	1.79937e-29
36	5	19	1.47641e-29
36	6	18	9.59034e-30
36	7	17	5.05864e-30
36	8	16	2.20505e-30
36	9	15	8.0412e-31
36	10	14	2.47422e-31
36	11	13	6.45949e-32
36	12	12	1.43544e-32
36	13	11	2.718e-33
36	14	10	4.38066e-34
36	15	9	5.99064e-35
36	16	8	6.91228e-36
36	17	7	6.67248e-37
36	18	6	5.32278e-38
36	19	5	3.44795e-39
36	20	4	1.76818e-40
36	21	3	6.90865e-42
36	22	2	1.93249e-43
36	23	1	3.44703e-45
36	24	0	2.94618e-47
37	0	23	4.77217e-32
37	1	22	2.25148e-31
37	2	21	5.08027e-31
37	3	20	7.29475e-31
37	4	19	7.48179e-31
37	5	18	5.83196e-31
37	6	17	3.5889e-31
37	7	16	1.78788e-31
37	8	15	7.33488e-32
37	9	14	2.50765e-32
37	10	13	7.20146e-33
37	11	12	1.74581e-33
37	12	11	3.58115e-34
37	13	10	6.2158e-35
37	14	9	9.10739e-36
37	15	8	1.12091e-36
37	16	7	1.14965e-37
37	17	6	9.71048e-39
37	18	5	6.63964e-40
37	19	4	3.58415e-41
37	20	3	1.47042e-42
37	21	2	4.30893e-44
37	22	1	8.0353e-46
37	23	0	7.16637e-48
38	0	22	2.22186e-33
38	1	21	1.00269e-32
38	2	20	2.15963e-32
38	3	19	2.95334e-32
38	4	18	2.87761e-32
38	5	17	2.12501e-32
38	6	16	1.23505e-32
38	7	15	5.79069e-33
38	8	14	2.22719e-33
38	9	13	7.1067e-34
38	10	12	1.89512e-34
38	11	11	4.24083e-35
38	12	10	7.97421e-36
38	13	9	1.25826e-36
38	14	8	1.65924e-37
38	15	7	1.81524e-38
38	16	6	1.62906e-39
38	17	5	1.17941e-40
38	18	4	6.72029e-42
38	19	3	2.90215e-43
38	20	2	8.92969e-45
38	21	1	1.74451e-46
38	22	0	1.62658e-48
39	0	21	9.6412e-35
39	1	20	4.15313e-34
39	2	19	8.51925e-34
39	3	18	1.10677e-33
39	4	17	1.02164e-33
39	5	16	7.12527e-34
39	6	15	3.89758e-34
39	7	14	1.71322e-34
39	8	13	6.15003e-35
39	9	12	1.82223e-35
39	10	11	4.48549e-36
39	11	10	9.20101e-37
39	12	9	1.57282e-37
39	13	8	2.23359e-38
39	14	7	2.61813e-39
39	15	6	2.50625e-40
39	16	5	1.92788e-41
39	17	4	1.16313e-42
39	18	3	5.302e-44
39	19	2	1.71725e-45
39	20	1	3.52256e-47
39	21	0	3.44084e-49
40	0	20	3.89356e-36
40	1	19	1.59736e-35
40	2	18	3.1128e-35
40	3	17	3.83114e-35
40	4	16	3.33997e-35
40	5	15	2.19239e-35
40	6	14	1.1243e-35
40	7	13	4.61252e-36
40	8	12	1.53751e-36
40	9	11	4.20515e-37
40	10	10	9.48854e-38
40	11	9	1.76943e-38
40	12	8	2.72219e-39
40	13	7	3.4363e-40
40	14	6	3.52441e-41
40	15	5	2.89182e-42
40	16	4	1.85373e-43
40	17	3	8.94713e-45
40	18	2	3.05885e-46
40	19	1	6.6048e-48
40	20	0	6.77415e-50
41	0	19	1.461e-37
41	1	18	5.69415e-37
41	2	17	1.05123e-36
41	3	16	1.22194e-36
41	4	15	1.00262e-36
41	5	14	6.16995e-37
41	6	13	2.95314e-37
41	7	12	1.12501e-37
41	8	11	3.46156e-38
41	9	10	8.67855e-39
41	10	9	1.78021e-39
41	11	8	2.98777e-40
41	12	7	4.08584e-41
41	13	6	4.51296e-42
41	14	5	3.96744e-43
41	15	4	2.71278e-44
41	16	3	1.39117e-45
41	17	2	5.03591e-47
41	18	1	1.14778e-48
41	19	0	1.23917e-50
42	0	18	5.08406e-39
42	1	17	1.87719e-38
42	2	16	3.27305e-38
42	3	15	3.58078e-38
42	4	14	2.75444e-38
42	5	13	1.58204e-38
42	6	12	7.03129e-39
42	7	11	2.47254e-39
42	8	10	6.97383e-40
42	9	9	1.58948e-40
42	10	8	2.93442e-41
42	11	7	4.37769e-42
42	12	6	5.23826e-43
42	13	5	4.9593e-44
42	14	4	3.63319e-45
42	15	3	1.98738e-46
42	16	2	7.64379e-48
42	17	1	1.84465e-49
42	18	0	2.10217e-51
43	0	17	1.63709e-40
43	1	16	5.70882e-40
43	2	15	9.36831e-40
43	3	14	9.60853e-40
43	4	13	6.89843e-40
43	5	12	3.67916e-40
43	6	11	1.5094e-40
43	7	10	4.86546e-41
43	8	9	1.24755e-41
43	9	8	2.55909e-42
43	10	7	4.19953e-43
43	11	6	5.4819e-44
43	12	5	5.62246e-45
43	13	4	4.43587e-46
43	14	3	2.59978e-47
43	15	2	1.06657e-48
43	16	1	2.73481e-50
43	17	0	3.29992e-52
44	0	16	4.86547e-42
44	1	15	1.59687e-41
44	2	14	2.45673e-41
44	3	13	2.35174e-41
44	4	12	1.56782e-41
44	5	11	7.71852e-42
44	6	10	2.90269e-42
44	7	9	8.50606e-43
44	8	8	1.96294e-43
44	9	7	3.57914e-44
44	10	6	5.13928e-45
44	11	5	5.75025e-46
44	12	4	4.91474e-47
44	13	3	3.10201e-48
44	14	2	1.36352e-49
44	15	1	3.72928e-51
44	16	0	4.78113e-53
45	0	15	1.33073e-43
45	1	14	4.09454e-43
45	2	13	5.87934e-43
45	3	12	5.22608e-43
45	4	11	3.21605e-43
45	5	10	1.45135e-43
45	6	9	4.96187e-44
45	7	8	1.30862e-44
45	8	7	2.68436e-45
45	9	6	4.28273e-46
45	10	5	5.27106e-47
45	11	4	4.91474e-48
45	12	3	3.36051e-49
45	13	2	1.59077e-50
45	14	1	4.6616e-52
45	15	0	6.37484e-54
46	0	14	3.33794e-45
46	1	13	9.58588e-45
46	2	12	1.27812e-44
46	3	11	1.04871e-44
46	4	10	5.91581e-45
46	5	9	2.427e-45
46	6	8	7.46769e-46
46	7	7	1.75067e-46
46	8	6	3.14222e-47
46	9	5	4.29706e-48
46	10	4	4.40724e-49
46	11	3	3.28745e-50
46	12	2	1.68587e-51
46	13	1	5.32031e-53
46	14	0	7.79532e-55
47	0	13	7.64831e-47
47	1	12	2.03955e-46
47	2	11	2.51022e-46
47	3	10	1.88803e-46
47	4	9	9.68218e-47
47	5	8	3.57496e-47
47	6	7	9.77766e-48
47	7	6	2.00567e-48
47	8	5	3.08565e-49
47	9	4	3.51641e-50
47	10	3	2.88526e-51
47	11	2	1.61413e-52
47	12	1	5.5184e-54
47	13	0	8.70754e-56
48	0	12	1.5934e-48
48	1	11	3.92221e-48
48	2	10	4.42506e-48
48	3	9	3.02568e-48
48	4	8	1.39647e-48
48	5	7	4.58328e-49
48	6	6	1.09685e-49
48	7	5	1.92853e-50
48	8	4	2.47248e-51
48	9	3	2.25411e-52
48	10	2	1.38715e-53
48	11	1	5.1735e-55
48	12	0	8.8436e-57
49	0	11	3.00169e-50
49	1	10	6.77305e-50
49	2	9	6.94672e-50
49	3	8	4.2749e-50
49	4	7	1.75381e-50
49	5	6	5.03657e-51
49	6	5	1.03314e-51
49	7	4	1.51376e-52
49	8	3	1.55258e-53
49	9	2	1.06159e-54
49	10	1	4.35525e-56
49	11	0	8.12167e-58
50	0	10	5.07979e-52
50	1	9	1.04201e-51
50	2	8	9.61853e-52
50	3	7	5.26142e-52
50	4	6	1.88871e-52
50	5	5	4.64914e-53
50	6	4	7.94725e-54
50	7	3	9.31546e-55
50	8	2	7.16574e-56
50	9	1	3.26643e-57
50	10	0	6.70038e-59
51	0	9	7.66182e-54
51	1	8	1.41449e-53
51	2	7	1.16061e-53
51	3	6	5.55504e-54
51	4	5	1.70924e-54
51	5	4	3.50614e-55
51	6	3	4.79472e-56
51	7	2	4.21514e-57
51	8	1	2.16161e-58
51	9	0	4.92675e-60
52	0	8	1.02006e-55
52	1	7	1.67395e-55
52	2	6	1.20181e-55
52	3	5	4.93051e-56
52	4	4	1.26423e-56
52	5	3	2.07464e-57
52	6	2	2.12784e-58
52	7	1	1.24708e-59
52	8	0	3.19765e-61
53	0	7	1.1844e-57
53	1	6	1.70068e-57
53	2	5	1.04657e-57
53	3	4	3.57802e-58
53	4	3	7.33953e-59
53	5	2	9.03326e-60
53	6	1	6.17659e-61
53	7	0	1.80999e-62
54	0	6	1.18103e-59
54	1	5	1.45357e-59
54	2	4	7.45421e-60
54	3	3	2.03876e-60
54	4	2	3.13655e-61
54	5	1	2.57358e-62
54	6	0	8.79856e-64
55	0	5	9.91071e-62
55	1	4	1.01648e-61
55	2	3	4.17019e-62
55	3	2	8.55423e-63
55	4	1	8.77357e-64
55	5	0	3.59941e-65
56	0	4	6.8068e-64
56	1	3	5.58507e-64
56	2	2	1.71848e-64
56	3	1	2.35006e-65
56	4	0	1.20516e-66
57	0	3	3.67439e-66
57	1	2	2.26116e-66
57	2	1	4.63828e-67
57	3	0	3.17147e-68
58	0	2	1.46196e-68
58	1	1	5.99778e-69
58	2	0	6.15157e-70
59	0	1	3.81215e-71
59	1	0	7.81979e-72
60	0	0	4.88737e-74

## Sheet: Fig4
Fig 4 a AAV9											Fig 4 b AAV9												Fig 4 c AAV9
Mass histogram						Ions infinite resolution					Simulated 32 ms			Simulated 32 ms			Experimental native MS trace						Simulated 128 ms			Simulated 128 ms			Experimental native MS trace
											before baseline correction			after baseline correction			32 ms transient						before baseline correction			after baseline correction			128 ms transient
VP1	VP2	VP3	p	Mass		m/z	Mass	z	Intensity		m/z	Intensity		m/z	Intensity		m/z	Intensity					m/z	Intensity		m/z	Intensity		m/z	Intensity
0	0	60	3.35487e-07	3583920		19999.2	3599676	180	1.10735e-07		20000	0		20000	6.51515e-23		19138.8	0					20000	4.57981e-06		20000	4.6291e-06		19203	0
0	1	59	4.12908e-06	3590398		20035.2	3606154	180	4.39154e-07		20001	0		20001	7.26457e-23		19143.8	0					20001	2.75125e-06		20001	2.77898e-06		19204.3	0
0	2	58	2.49862e-05	3596876		20038.5	3586720	179	1.48683e-09		20002	0		20002	8.01943e-23		19148.9	0					20002	1.1767e-06		20002	1.18596e-06		19205.6	0
0	3	57	9.90906e-05	3603354		20047	3608278	180	6.86229e-09		20003	0		20003	8.77321e-23		19153.9	0					20003	3.58311e-07		20003	3.58061e-07		19206.8	0
0	4	56	0.000289649	3609832		20071.2	3612632	180	1.28368e-06		20004	0		20004	9.51938e-23		19158.9	30.7437					20004	7.76798e-08		20004	7.43108e-08		19208.1	10.124
0	5	55	0.000665451	3616310		20074.7	3593198	179	1.82994e-08		20005	0		20005	1.02514e-22		19164	54.0574					20005	1.19898e-08		20005	8.05188e-09		19209.3	22.1161
0	6	54	0.00125128	3622788		20083	3614756	180	8.30513e-08		20006	0		20006	1.09627e-22		19169	62.4494					20006	1.31755e-09		20006	-2.54914e-09		19210.6	30.678
0	7	53	0.00198004	3629266		20103.5	3638544	181	1.19253e-05		20007	0		20007	1.16467e-22		19174	45.9022					20007	0		20007	-3.71604e-09		19211.9	29.8923
0	8	52	0.00269082	3635744		20107.2	3619110	180	2.94918e-06		20008	0		20008	1.22968e-22		19179.1	18.1107					20008	0		20008	-3.59382e-09		19213.1	20.3178
0	9	51	0.00318912	3642222		20110.9	3599676	179	1.80053e-07		20009	0		20009	1.29063e-22		19184.1	0					20009	0		20009	-3.5162e-09		19214.4	8.43807
0	10	50	0.00333631	3648700		20115.2	3640668	181	1.24773e-05		20010	0		20010	1.34688e-22		19189.1	12.4965					20010	0		20010	-3.47185e-09		19215.7	0
0	11	49	0.00311078	3655178		20119	3621234	180	4.94049e-07		20011	0		20011	1.39774e-22		19194.2	36.4128					20011	0		20011	-3.43768e-09		19216.9	0
0	12	48	0.00260561	3661656		20126.9	3642792	181	1.08311e-06		20012	0		20012	1.44255e-22		19199.2	55.4785					20012	0		20012	-3.37907e-09		19218.2	0
0	13	47	0.00197348	3668134		20139.2	3645022	181	1.41337e-05		20013	0		20013	1.48065e-22		19204.3	32.3299					20013	0		20013	-3.24992e-09		19219.5	0
0	14	46	0.00135903	3674612		20143.2	3625588	180	5.54546e-06		20014	0		20014	1.51135e-22		19209.3	13.3071					20014	0		20014	-2.99289e-09		19254.9	0
0	15	45	0.00085491	3681090		20147.1	3606154	179	7.14057e-07		20015	0		20015	1.53398e-22		19214.4	0					20015	0		20015	-2.53982e-09		19256.2	0
0	16	44	0.000493217	3687568		20151	3647146	181	2.3035e-05		20016	0		20016	1.54787e-22		19219.4	0					20016	0		20016	-1.81254e-09		19257.4	0
0	17	43	0.000261859	3694046		20151.1	3586720	178	2.41756e-09		20017	0		20017	1.55234e-22		19224.5	0					20017	0		20017	-7.24467e-10		19258.7	0
0	18	42	0.000128318	3700524		20155	3627712	180	1.92552e-06		20018	0		20018	1.54154e-22		19229.6	0					20018	0		20018	8.17058e-10		19260	11.5726
0	19	41	5.81848e-05	3707002		20159	3608278	179	1.11579e-08		20019	0		20019	1.50446e-22		19270.1	0					20019	0		20019	2.90709e-09		19261.2	19.976
0	20	40	2.44675e-05	3713480		20162.7	3649270	181	4.14728e-06		20020	0		20020	1.42497e-22		19275.2	0					20020	0		20020	5.63796e-09		19262.5	25.1116
0	21	39	9.55994e-06	3719958		20166.8	3629836	180	1.55721e-08		20021	0		20021	1.28191e-22		19280.2	0					20021	0		20021	9.09233e-09		19263.8	24.0892
0	22	38	3.47634e-06	3726436		20174.4	3651394	181	2.31585e-08		20022	0		20022	1.04936e-22		19285.3	0					20022	0		20022	1.33341e-08		19265	16.6824
0	23	37	1.17816e-06	3732914		20175	3651500	181	1.4786e-05		20023	0		20023	6.97161e-23		19290.4	24.6402					20023	0		20023	1.8427e-08		19266.3	0
0	24	36	3.7258e-07	3739392		20179.1	3632066	180	8.77524e-06		20024	0		20024	1.91631e-23		19295.5	41.0482					20024	0		20024	2.4435e-08		19267.6	0
0	25	35	1.10054e-07	3745870		20183.3	3612632	179	2.08724e-06		20025	0		20025	-5.03221e-23		19300.6	47.6031					20025	0		20025	3.14218e-08		19268.8	0
0	26	34	3.03898e-08	3752348		20186.8	3653624	181	3.5776e-05		20026	0		20026	-1.42403e-22		19305.7	40.4343					20026	0		20026	3.94513e-08		19270.1	0
0	27	33	7.84997e-09	3758826		20187.5	3593198	178	2.97545e-08		20027	0		20027	-2.60575e-22		19310.8	21.8306					20027	0		20027	4.8587e-08		19343.9	0
0	28	32	1.89779e-09	3765304		20190.9	3634190	180	5.52971e-06		20028	0		20028	-4.0786e-22		19315.8	0					20028	5.44972e-09		20028	6.44068e-08		19345.2	0
0	29	31	4.29563e-10	3771782		20195.2	3614756	179	1.3504e-07		20029	0		20029	-5.8641e-22		19320.9	0					20029	4.90069e-08		20029	1.20017e-07		19346.5	0
0	30	30	9.10526e-11	3778260		20198.5	3655748	181	1.16975e-05		20030	0		20030	-7.9702e-22		19326	0					20030	3.14333e-07		20030	4.01312e-07		19347.7	0
0	31	29	1.8075e-11	3784738		20202.7	3636314	180	1.85268e-07		20031	0		20031	-1.03853e-21		19331.1	0					20031	1.43804e-06		20031	1.55248e-06		19349	10.1883
0	32	28	3.36009e-12	3791216		20210.2	3657872	181	2.70777e-07		20032	0		20032	-1.30713e-21		19407.9	0					20032	4.69247e-06		20032	4.86096e-06		19350.3	22.0165
0	33	27	5.84817e-13	3797694		20210.8	3657978	181	1.37865e-05		20033	0		20033	-1.59553e-21		19413	0					20033	1.09216e-05		20033	1.11807e-05		19351.6	26.796
0	34	26	9.52643e-14	3804172		20215.1	3638544	180	1.93903e-05		20034	0		20034	-1.89212e-21		19418.1	0					20034	1.81314e-05		20034	1.84943e-05		19352.8	20.6058
0	35	25	1.45165e-14	3810650		20219.5	3619110	179	4.7953e-06		20035	0		20035	-2.18525e-21		19423.3	0					20035	2.14723e-05		20035	2.18949e-05		19354.1	9.76422
0	36	24	2.06787e-15	3817128		20222.6	3660102	181	4.77013e-05		20036	0		20036	-2.4633e-21		19428.4	19.7261					20036	1.81462e-05		20036	1.85513e-05		19355.4	0
0	37	23	2.75143e-16	3823606		20223.9	3599676	178	2.84742e-07		20037	0		20037	-2.71462e-21		19433.5	69.8579					20037	1.09584e-05		20037	1.13019e-05		19356.7	0
0	38	22	3.41608e-17	3830084		20226.9	3640668	180	2.02878e-05		20038	0		20038	-2.92757e-21		19438.7	86.4974					20038	4.75382e-06		20038	5.04885e-06		19357.9	0
0	39	21	3.95286e-18	3836562		20231.4	3621234	179	8.03314e-07		20039	0		20039	-3.0905e-21		19443.8	42.2228					20039	1.5107e-06		20039	1.7936e-06		19359.2	0
0	40	20	4.25693e-19	3843040		20234.3	3662226	181	2.59144e-05		20040	0		20040	-3.19176e-21		19449	22.1149					20040	3.75792e-07		20040	6.72761e-07		19366.9	0
0	41	19	4.25959e-20	3849518		20238.7	3642792	180	1.76111e-06		20041	0		20041	-3.2197e-21		19454.1	0					20041	8.67597e-08		20041	4.08981e-07		19368.2	0
0	42	18	3.95274e-21	3855996		20241.6	3683784	182	3.5217e-05		20042	0		20042	-3.16264e-21		19459.2	0					20042	2.62891e-08		20042	3.77566e-07		19369.4	0
0	43	17	3.39412e-22	3862474		20242.2	3683890	182	3.78883e-06		20043	0		20043	-3.00891e-21		19464.4	19.2153					20043	2.74326e-08		20043	4.09499e-07		19370.7	0
0	44	16	2.68998e-23	3868952		20246	3664350	181	1.55523e-06		20044	0		20044	-2.74686e-21		19469.6	43.2358					20044	7.45233e-08		20044	4.88831e-07		19372	13.9224
0	45	15	1.96192e-24	3875430		20246.6	3664456	181	1.15477e-05		20045	0		20045	-2.36479e-21		19474.7	56.337					20045	1.70878e-07		20045	6.1882e-07		19373.3	21.4746
0	46	14	1.31232e-25	3881908		20251.1	3645022	180	2.29811e-05		20046	0		20046	-1.85102e-21		19479.9	52.7814					20046	2.83159e-07		20046	7.65634e-07		19374.6	23.47
0	47	13	8.01855e-27	3888386		20253.2	3685908	182	1.64495e-06		20047	0		20047	-1.19387e-21		19485	36.2336					20047	3.35157e-07		20047	8.52065e-07		19375.8	18.7968
0	48	12	4.45475e-28	3894864		20253.8	3686014	182	4.26376e-05		20048	0		20048	-3.81645e-22		19490.2	0					20048	2.83141e-07		20048	8.33763e-07		19377.1	9.85557
0	49	11	2.23787e-29	3901342		20255.7	3625588	179	9.01681e-06		20049	0		20049	5.97349e-22		19495.3	0					20049	1.70712e-07		20049	7.54743e-07		19378.4	0
0	50	10	1.00991e-30	3907820		20258.3	3666580	181	5.54476e-05		20050	0		20050	1.7548e-21		19500.5	0					20050	7.34571e-08		20050	6.91379e-07		19379.7	0
0	51	9	4.06198e-32	3914298		20260.3	3606154	178	1.12923e-06		20051	0		20051	3.10241e-21		19505.7	0					20051	2.25585e-08		20051	6.75116e-07		19381	0
0	52	8	1.44212e-33	3920776		20262.9	3647146	180	3.74545e-05		20052	0		20052	4.65186e-21		19510.9	24.0119					20052	4.94419e-09		20052	6.92621e-07		19382.2	0
0	53	7	4.4652e-35	3927254		20265	3586720	177	3.82321e-09		20053	0		20053	6.41484e-21		19516	80.5729					20053	7.7337e-10		20053	7.23711e-07		19514.7	0
0	54	6	1.18733e-36	3933732		20265.5	3688138	182	0.00010663		20054	0		20054	8.38753e-21		19521.2	89.5142					20054	8.63352e-11		20054	7.58199e-07		19516	0
0	55	5	2.65696e-38	3940210		20267.5	3627712	179	3.13086e-06		20055	0		20055	1.05447e-20		19526.4	82.3156					20055	0		20055	7.9306e-07		19517.3	0
0	56	4	4.86623e-40	3946688		20270.1	3668704	181	4.69559e-05		20056	0		20056	1.28334e-20		19531.6	32.6687					20056	0		20056	8.2766e-07		19518.6	0
0	57	3	7.00491e-42	3953166		20272.2	3608278	178	1.76456e-08		20057	0		20057	1.51651e-20		19536.7	12.3629					20057	0		20057	8.61799e-07		19519.9	20.8361
0	58	2	7.43227e-44	3959644		20274.7	3649270	180	6.7434e-06		20058	0		20058	1.74089e-20		19541.9	0					20058	0		20058	8.95364e-07		19521.2	21.8655
0	59	1	5.16803e-46	3966122		20277.2	3690262	182	6.26079e-05		20059	0		20059	1.93834e-20		19547.1	0					20059	0		20059	9.28239e-07		19522.5	17.5284
0	60	0	1.76685e-48	3972600		20277.7	3690368	182	2.18586e-06		20060	0		20060	2.08488e-20		19552.3	29.7466					20060	0		20060	9.60307e-07		19523.8	13.1717
1	0	59	1.5484e-06	3605478		20279.4	3629836	179	2.532e-08		20061	0		20061	2.15012e-20		19557.5	52.6982					20061	0		20061	9.91449e-07		19525.1	0
1	1	58	1.87396e-05	3611956		20281.8	3670828	181	5.84873e-06		20062	0		20062	2.09668e-20		19562.7	60.2244					20062	0		20062	1.02155e-06		19526.4	0
1	2	57	0.000111477	3618434		20282.4	3670934	181	8.74617e-06		20063	0		20063	1.88006e-20		19567.9	47.8588					20063	0		20063	1.05047e-06		19527.7	0
1	3	56	0.000434474	3624912		20286.5	3651394	180	3.76553e-08		20064	0		20064	1.44874e-20		19573	23.1535					20064	1.66093e-08		20064	1.09492e-06		19529	0
1	4	55	0.00124772	3631390		20287.1	3651500	180	2.40418e-05		20065	0		20065	7.44946e-21		19578.2	0					20065	1.47609e-07		20065	1.25368e-06		19551	0
1	5	54	0.00281537	3637868		20288.8	3692386	182	6.07368e-06		20066	0		20066	-2.93912e-21		19583.4	0					20066	9.37369e-07		20066	2.07745e-06		19552.3	0
1	6	53	0.0051976	3644346		20289.4	3692492	182	3.16208e-05		20067	0		20067	-1.73292e-20		19588.6	0					20067	4.25349e-06		20067	5.45572e-06		19553.6	0
1	7	52	0.00807247	3650824		20291.9	3632066	179	1.42684e-05		20068	0		20068	-3.63617e-20		19593.8	0					20068	1.37919e-05		20068	1.5128e-05		19554.9	0
1	8	51	0.0107633	3657302		20293.6	3672952	181	2.53853e-08		20069	0		20069	-6.06199e-20		19609.5	0					20069	3.19561e-05		20069	3.35259e-05		19556.2	9.87069
1	9	50	0.0125112	3663780		20294.1	3673058	181	5.68694e-05		20070	0		20070	-9.05661e-20		19614.7	0					20070	5.29151e-05		20070	5.47495e-05		19557.5	18.8158
1	10	49	0.012832	3670258		20296.7	3612632	178	3.30084e-06		20071	0		20071	-1.2646e-19		19619.9	0					20071	6.2643e-05		20071	6.46071e-05		19558.8	22.4228
1	11	48	0.0117253	3676736		20298.9	3653624	180	5.8171e-05		20072	0		20072	-1.68261e-19		19625.1	0					20072	5.30985e-05		20072	5.4962e-05		19560.1	18.8302
1	12	47	0.00962072	3683214		20300.5	3694510	182	2.18704e-08		20073	0		20073	-2.15505e-19		19630.3	25.3132					20073	3.24096e-05		20073	3.40378e-05		19561.4	10.9997
1	13	46	0.0071349	3689692		20301.1	3694616	182	0.000107177		20074	0		20074	-2.67169e-19		19635.5	84.4351					20074	1.45457e-05		20074	1.59685e-05		19562.7	0
1	14	45	0.00480887	3696170		20301.6	3593198	177	4.70549e-08		20075	0		20075	-3.21512e-19		19640.8	87.1885					20075	5.14539e-06		20075	6.45858e-06		19564	0
1	15	44	0.0029593	3702648		20303.7	3634190	179	8.9912e-06		20076	0		20076	-3.75902e-19		19646	76.1593					20076	1.69246e-06		20076	2.96146e-06		19565.3	0
1	16	43	0.00166935	3709126		20305.9	3675182	181	7.15519e-05		20077	0		20077	-4.26636e-19		19651.2	14.5699					20077	6.12812e-07		20077	1.86028e-06		19566.6	0
1	17	42	0.000866149	3715604		20308.6	3614756	178	2.13557e-07		20078	0		20078	-4.68759e-19		19656.4	3.66289					20078	2.74363e-07		20078	1.50308e-06		19574.4	0
1	18	41	0.000414567	3722082		20310.7	3655748	180	1.90198e-05		20079	0		20079	-4.95895e-19		19661.7	46.0296					20079	3.3696e-07		20079	1.54507e-06		19575.7	0
1	19	40	0.000183506	3728560		20312.8	3696740	182	9.35679e-05		20080	0		20080	-5.00104e-19		19666.9	75.9859					20080	9.07271e-07		20080	2.09356e-06		19577	0
1	20	39	7.52845e-05	3735038		20313.3	3696846	182	1.16052e-06		20081	0		20081	-4.71798e-19		19672.1	107.065					20081	2.07009e-06		20081	3.23372e-06		19578.3	0
1	21	38	2.86798e-05	3741516		20315.6	3636314	179	3.01243e-07		20082	0		20082	-3.99719e-19		19677.4	117.059					20082	3.42086e-06		20082	4.55561e-06		19579.6	5.99677
1	22	37	1.01616e-05	3747994		20317.6	3677306	181	1.61965e-05		20083	0		20083	-2.71038e-19		19682.6	103.741					20083	4.04537e-06		20083	5.13358e-06		19580.9	14.1184
1	23	36	3.35322e-06	3754472		20318.2	3677412	181	6.023e-06		20084	0		20084	-7.15954e-20		19687.8	79.6144					20084	3.42062e-06		20084	4.43783e-06		19582.2	27.8157
1	24	35	1.03176e-06	3760950		20322.5	3657872	180	4.40278e-07		20085	0		20085	2.13672e-19		19693.1	18.6067					20085	2.06798e-06		20085	2.99522e-06		19583.5	20.2794
1	25	34	2.963e-07	3767428		20323.1	3657978	180	2.24166e-05		20086	0		20086	6.00066e-19		19698.3	0					20086	8.93882e-07		20086	1.72225e-06		19584.8	13.8103
1	26	33	7.94809e-08	3773906		20324.4	3698864	182	1.65079e-05		20087	0		20087	1.10218e-18		19703.6	0					20087	2.76254e-07		20087	1.00064e-06		19586.1	6.78032
1	27	32	1.99268e-08	3780384		20325	3698970	182	2.13122e-05		20088	0		20088	1.73259e-18		19708.8	0					20088	6.10423e-08		20088	6.73864e-07		19587.4	0
1	28	31	4.67149e-09	3786862		20328.1	3638544	179	3.06646e-05		20089	0		20089	2.50024e-18		19714.1	0					20089	9.64377e-09		20089	4.99837e-07		19588.7	0
1	29	30	1.02434e-09	3793340		20329.3	3679430	181	2.91606e-07		20090	0		20090	3.40825e-18		19735.1	0					20090	1.08932e-09		20090	3.55498e-07		19590	0
1	30	29	2.10121e-10	3799818		20329.9	3679536	181	5.19646e-05		20091	0		20091	4.45146e-18		19740.4	0					20091	0		20091	2.04385e-07		19591.3	0
1	31	28	4.03211e-11	3806296		20333.1	3619110	178	7.58347e-06		20092	0		20092	5.61331e-18		19745.6	0					20092	0		20092	3.93823e-08		19719.3	0
1	32	27	7.23711e-12	3812774		20334.9	3660102	180	7.75614e-05		20093	0		20093	6.86244e-18		19750.9	0					20093	0		20093	-1.41277e-07		19720.7	0
1	33	26	1.21462e-12	3819252		20336.1	3700988	182	2.46743e-07		20094	0		20094	8.14878e-18		19756.2	24.5789					20094	0		20094	-3.3826e-07		19722	0
1	34	25	1.90529e-13	3825730		20336.7	3701094	182	9.59346e-05		20095	0		20095	9.3994e-18		19761.4	47.576					20095	0		20095	-5.5176e-07		19723.3	0
1	35	24	2.79163e-14	3832208		20338.2	3599676	177	4.37966e-07		20096	0		20096	1.05142e-17		19766.7	61.5134					20096	1.60145e-07		20096	-6.1881e-07		19724.6	4.4563
1	36	23	3.81761e-15	3838686		20339.9	3640668	179	3.20839e-05		20097	0		20097	1.13618e-17		19772	55.5323					20097	1.40836e-06		20097	4.02238e-07		19725.9	14.8911
1	37	22	4.86792e-16	3845164		20341.7	3681660	181	9.35679e-05		20098	0		20098	1.17758e-17		19777.2	28.928					20098	8.86441e-06		20098	7.69645e-06		19727.2	31.0045
1	38	21	5.78106e-17	3851642		20345	3621234	178	1.27039e-06		20099	0		20099	1.15518e-17		19782.5	0					20099	3.99325e-05		20099	3.88783e-05		19728.5	45.6966
1	39	20	6.3854e-18	3858120		20346.7	3662226	180	4.21363e-05		20100	0		20100	1.04464e-17		19787.8	0					20100	0.000128788		20100	0.000128532		19729.8	35.2184
1	40	19	6.54912e-19	3864598		20348.4	3703218	182	0.000119959		20101	0		20101	8.17753e-18		19793.1	24.4449					20101	0.000297444		20101	0.000298934		19731.2	16.9699
1	41	18	6.22556e-20	3871076		20348.9	3703324	182	5.68687e-07		20102	0		20102	4.42844e-18		19798.4	82.334					20102	0.000492864		20102	0.000496427		19732.5	0
1	42	17	5.47302e-21	3877554		20351.8	3642792	179	2.78508e-06		20103	0		20103	-1.14495e-18		19803.7	86.5052					20103	0.000589873		20103	0.000594363		19733.8	0
1	43	16	4.43846e-22	3884032		20353.4	3683784	181	5.72621e-05		20104	0		20104	-8.90145e-18		19808.9	33.8366					20104	0.000522527		20104	0.000526021		19735.1	2.4726
1	44	15	3.31074e-23	3890510		20354	3683890	181	6.16056e-06		20105	0		20105	-1.9196e-17		19814.2	10.6981					20105	0.000370596		20105	0.000372115		19736.4	19.4652
1	45	14	2.26376e-24	3896988		20358.5	3664350	180	2.52877e-06		20106	0		20106	-3.23541e-17		19819.5	0					20106	0.000250204		20106	0.000250144		19737.7	24.281
1	46	13	1.41327e-25	3903466		20359.1	3664456	180	1.87763e-05		20107	0		20107	-4.86369e-17		19824.8	12.1667					20107	0.00018393		20107	0.000182951		19739.1	23.5631
1	47	12	8.01855e-27	3909944		20360	3705342	182	3.5217e-05		20108	0		20108	-6.81981e-17		19830.1	80.8647					20108	0.000132302		20108	0.0001306		19740.4	16.6211
1	48	11	4.11208e-28	3916422		20360.6	3705448	182	1.31152e-05		20109	0		20109	-9.10293e-17		19835.4	95.273					20109	8.08622e-05		20109	7.84627e-05		19741.7	0
1	49	10	1.89358e-29	3922900		20364.3	3645022	179	3.63432e-05		20110	0		20110	-1.16895e-16		19840.7	97.4799					20110	4.87579e-05		20110	4.59116e-05		19743	0
1	50	9	7.76853e-31	3929378		20365.1	3685908	181	2.67466e-06		20111	0		20111	-1.45255e-16		19846	86.0828					20111	6.05794e-05		20111	5.78272e-05		19744.3	0
1	51	8	2.81214e-32	3935856		20365.7	3686014	181	6.93279e-05		20112	0		20112	-1.75572e-16		19851.3	22.4331					20112	0.000144553		20112	0.000142769		19745.6	0
1	52	7	8.87459e-34	3942334		20369.5	3625588	178	1.42595e-05		20113	0		20113	-2.07306e-16		19856.6	0					20113	0.000315832		20113	0.000316068		19756.2	0
1	53	6	2.40434e-35	3948812		20370.9	3666580	180	9.01568e-05		20114	0		20114	-2.39917e-16		19861.9	0					20114	0.000515435		20114	0.000518046		19757.5	0
1	54	5	5.47998e-37	3955290		20371.7	3707466	182	1.36658e-06		20115	0		20115	-2.72865e-16		19867.3	0					20115	0.000608567		20115	0.000612315		19758.8	0
1	55	4	1.02191e-38	3961768		20372.3	3707572	182	7.70756e-05		20116	0		20116	-3.05609e-16		19872.6	0					20116	0.000518559		20116	0.000521299		19760.1	0
1	56	3	1.4973e-40	3968246		20374.8	3606154	177	1.73689e-06		20117	0		20117	-3.3761e-16		19877.9	0					20117	0.000323272		20117	0.000323774		19761.4	12.851
1	57	2	1.61652e-42	3974724		20376.1	3647146	179	5.92318e-05		20118	0		20118	-3.68325e-16		19883.2	0					20118	0.000155259		20118	0.000153856		19762.8	19.6935
1	58	1	1.14343e-44	3981202		20377.5	3688138	181	0.000173378		20119	0		20119	-3.97212e-16		19888.5	20.588					20119	6.59403e-05		20119	6.35672e-05		19764.1	22.9316
1	59	0	3.97541e-47	3987680		20378.2	3729024	183	9.28572e-07		20120	0		20120	-4.23729e-16		19893.8	46.7157					20120	2.96615e-05		20120	2.69447e-05		19765.4	20.8102
2	0	58	3.51368e-06	3627036		20378.8	3729130	183	9.09097e-05		20121	0		20121	-4.47333e-16		19899.2	63.3165					20121	1.39312e-05		20121	1.11089e-05		19766.7	13.7853
2	1	57	4.18038e-05	3633514		20379.3	3729236	183	1.54066e-08		20122	0		20122	-4.67479e-16		19904.5	61.0635					20122	6.3316e-06		20122	3.49031e-06		19768	0
2	2	56	0.000244392	3639992		20380.1	3586720	176	5.88052e-09		20123	0		20123	-4.83624e-16		19909.8	43.5006					20123	5.31718e-06		20123	2.52035e-06		19769.3	0
2	3	55	0.00093579	3646470		20381.4	3627712	178	4.95126e-06		20124	0		20124	-4.95221e-16		19915.2	20.6625					20124	1.21049e-05		20124	9.42531e-06		19770.7	0
2	4	54	0.00263941	3652948		20382.7	3668704	180	7.63495e-05		20125	0		20125	-5.01725e-16		19922.8	0					20125	2.70583e-05		20125	2.45679e-05		19772	0
2	5	53	0.0058473	3659426		20383.9	3709696	182	0.000133971		20126	0		20126	-5.02588e-16		19928.1	0					20126	4.45192e-05		20126	4.22183e-05		19787.8	0
2	6	52	0.0105951	3665904		20384.5	3709802	182	2.57866e-07		20127	0		20127	-4.97262e-16		19933.5	0					20127	5.25846e-05		20127	5.03277e-05		19789.1	0
2	7	51	0.0161449	3672382		20386.8	3608278	177	2.71409e-08		20128	0		20128	-4.85198e-16		19938.8	0					20128	4.45125e-05		20128	4.20695e-05		19790.5	0
2	8	50	0.0211126	3678860		20388	3649270	179	1.06643e-05		20129	0		20129	-4.65848e-16		20121.6	0					20129	2.69992e-05		20129	2.42138e-05		19791.8	0
2	9	49	0.02406	3685338		20389.2	3690262	181	0.000101799		20130	0		20130	-4.3866e-16		20127	0					20130	1.17346e-05		20130	8.58309e-06		19793.1	9.59388
2	10	48	0.0241833	3691816		20389.8	3690368	181	3.55417e-06		20131	0		20131	-4.03084e-16		20132.5	0					20131	3.6545e-06		20131	1.66416e-07		19794.4	15.4674
2	11	47	0.0216466	3698294		20390.4	3731254	183	0.000123666		20132	0		20132	-3.58567e-16		20137.9	0					20132	1.01326e-06		20132	-2.80804e-06		19795.7	19.709
2	12	46	0.0173913	3704772		20390.9	3731360	183	8.13271e-07		20133	0		20133	-3.04557e-16		20143.3	2.73308					20133	1.84932e-06		20133	-2.33027e-06		19797.1	22.2433
2	13	45	0.0126233	3711250		20393.3	3629836	178	4.00419e-08		20134	0		20134	-2.40501e-16		20148.7	32.5449					20134	1.07287e-05		20134	6.22363e-06		19798.4	10.0743
2	14	44	0.00832304	3717728		20394.5	3670828	180	9.50992e-06		20135	0		20135	-1.65845e-16		20154.2	106.69					20135	4.78783e-05		20135	4.33312e-05		19799.7	0
2	15	43	0.00500805	3724206		20395.1	3670934	180	1.42211e-05		20136	0		20136	-7.92335e-17		20159.6	127.915					20136	0.000153486		20136	0.000149666		19801	0
2	16	42	0.00276085	3730684		20395.6	3711820	182	6.14039e-05		20137	0		20137	2.124e-17		20165	113.759					20137	0.000353103		20137	0.000351094		19802.3	0
2	17	41	0.00139916	3737162		20396.2	3711926	182	7.39831e-06		20138	0		20138	1.37747e-16		20170.4	79.428					20138	0.000584711		20138	0.000584875		19803.7	19.6069
2	18	40	0.00065374	3743640		20399.8	3651394	179	5.95495e-08		20139	0		20139	2.72389e-16		20175.9	46.9171					20139	0.000704368		20139	0.000705379		19805	23.488
2	19	39	0.000282317	3750118		20400.4	3651500	179	3.80206e-05		20140	0		20140	4.26808e-16		20181.3	2.80168					20140	0.000640734		20140	0.000640433		19806.3	20.5609
2	20	38	0.000112927	3756596		20400.9	3692386	181	9.87569e-06		20141	0		20141	6.01736e-16		20184.5	0					20141	0.000490804		20141	0.000488185		19807.6	12.7832
2	21	37	4.19166e-05	3763074		20401.5	3692492	181	5.14148e-05		20142	0		20142	7.96488e-16		20189.9	0					20142	0.00038167		20142	0.000377237		19809	0
2	22	36	1.44608e-05	3769552		20402	3733378	183	4.72338e-05		20143	0		20143	1.00837e-15		20195.3	0					20143	0.000319209		20143	0.000313542		19810.3	0
2	23	35	4.64292e-06	3776030		20402.6	3733484	183	1.22357e-05		20144	0		20144	1.23204e-15		20200.8	0					20144	0.000246518		20144	0.000239531		19811.6	0
2	24	34	1.38891e-06	3782508		20405.9	3632066	178	2.25645e-05		20145	0		20145	1.45878e-15		20206.2	0					20145	0.000160646		20145	0.000152223		19812.9	0
2	25	33	3.87469e-07	3788986		20406.3	3672952	180	4.1276e-08		20146	0		20146	1.67579e-15		20211.7	0					20146	0.000107314		20146	9.78848e-05		19814.2	0
2	26	32	1.0088e-07	3795464		20406.9	3673058	180	9.24685e-05		20147	0		20147	1.86541e-15		20217.1	0					20147	0.000131759		20147	0.000122292		19815.6	0
2	27	31	2.45253e-08	3801942		20407.3	3713944	182	4.95238e-06		20148	0		20148	2.00436e-15		20222.6	0					20148	0.000284041		20148	0.000276102		19816.9	8.94027
2	28	30	5.56986e-09	3808420		20407.9	3714050	182	5.59444e-05		20149	0		20149	2.06319e-15		20228	0					20149	0.000593329		20149	0.000588832		19818.2	20.9338
2	29	29	1.18193e-09	3814898		20411.4	3612632	177	5.07706e-06		20150	0		20150	2.00575e-15		20233.5	0					20150	0.000954948		20150	0.000954574		19819.5	26.0877
2	30	28	2.34366e-10	3821376		20412.3	3653624	179	9.19937e-05		20151	0		20151	1.78901e-15		20244.4	0					20151	0.00112544		20151	0.001127		19820.9	19.7788
2	31	27	4.34227e-11	3827854		20412.7	3694510	181	3.55609e-08		20152	0		20152	1.36329e-15		20249.9	0					20152	0.00096713		20152	0.000966813		19822.2	8.04576
2	32	26	7.51546e-12	3834332		20413.2	3694616	181	0.000174268		20153	0		20153	6.72899e-16		20255.4	0					20153	0.000622727		20153	0.000618403		19823.5	0
2	33	25	1.21462e-12	3840810		20413.6	3735502	183	3.30159e-06		20154	0		20154	-3.42351e-16		20260.8	0					20154	0.000329526		20154	0.000321867		19824.8	0
2	34	24	1.83201e-13	3847288		20414.2	3735608	183	6.45513e-05		20155	0		20155	-1.74491e-15		20266.3	6.23592					20155	0.000171662		20155	0.000162329		19826.2	0
2	35	23	2.57689e-14	3853766		20414.7	3735714	183	5.22142e-09		20156	0		20156	-3.59609e-15		20271.8	30.5541					20156	9.6779e-05		20156	8.68137e-05		19827.5	0
2	36	22	3.37712e-15	3860244		20416.9	3593198	176	7.23757e-08		20157	0		20157	-5.95138e-15		20277.3	81.0699					20157	5.1653e-05		20157	4.14632e-05		19828.8	0
2	37	21	4.11901e-16	3866722		20417.8	3634190	178	1.4219e-05		20158	0		20158	-8.85429e-15		20282.7	84.2173					20158	2.4917e-05		20158	1.47731e-05		19830.1	0
2	38	20	4.66932e-17	3873200		20418.7	3675182	180	0.000116342		20159	0		20159	-1.23285e-14		20288.2	29.569					20159	2.12515e-05		20159	1.14751e-05		19831.5	0
2	39	19	4.91184e-18	3879678		20419	3716068	182	1.54215e-08		20160	0		20160	-1.63682e-14		20293.7	7.88241					20160	4.71016e-05		20160	3.80865e-05		19832.8	9.35994
2	40	18	4.7859e-19	3886156		20419.5	3716174	182	0.00013191		20161	0		20161	-2.09265e-14		20299.2	0					20161	0.00010399		20161	9.61439e-05		19834.1	18.4612
2	41	17	4.31e-20	3892634		20420.1	3716280	182	1.08436e-07		20162	0		20162	-2.59565e-14		20304.7	11.4093					20162	0.000170299		20162	0.00016377		19835.4	24.9743
2	42	16	3.57851e-21	3899112		20423.4	3614756	177	3.28474e-07		20163	0		20163	-3.14112e-14		20310.2	36.6083					20163	0.000200905		20163	0.000195306		19836.8	27.1397
2	43	15	2.73136e-22	3905590		20424.2	3655748	179	3.00787e-05		20164	0		20164	-3.72437e-14		20315.7	90.4329					20164	0.000170316		20164	0.000164952		19838.1	25.6682
2	44	14	1.91004e-23	3912068		20425	3696740	181	0.00015214		20165	0		20165	-4.34069e-14		20321.2	100.561					20165	0.000103862		20165	9.83336e-05		19839.4	14.4349
2	45	13	1.21895e-24	3918546		20425.2	3737626	183	9.15119e-09		20166	0		20166	-4.98536e-14		20326.7	77.0736					20166	4.58103e-05		20166	4.0235e-05		19840.7	0
2	46	12	7.06635e-26	3925024		20425.6	3696846	181	1.88698e-06		20167	0		20167	-5.65367e-14		20332.2	15.6765					20167	1.49094e-05		20167	9.62169e-06		19842.1	0
2	47	11	3.70087e-27	3931502		20425.8	3737732	183	0.000119226		20168	0		20168	-6.3409e-14		20337.7	0					20168	4.04116e-06		20168	-7.1414e-07		19843.4	0
2	48	10	1.73973e-28	3937980		20426.3	3737838	183	3.33649e-07		20169	0		20169	-7.0423e-14		20343.2	6.35075					20169	2.77202e-06		20169	-1.33457e-06		19844.7	0
2	49	9	7.283e-30	3944458		20429.7	3636314	178	4.76396e-07		20170	0		20170	-7.75314e-14		20348.7	28.5661					20170	1.17368e-05		20170	8.39974e-06		19888.5	0
2	50	8	2.68911e-31	3950936		20430.5	3677306	180	2.63352e-05		20171	0		20171	-8.46864e-14		20354.2	91.919					20171	5.09721e-05		20171	4.87636e-05		19889.9	0
2	51	7	8.65273e-33	3957414		20431.1	3677412	180	9.79329e-06		20172	0		20172	-9.18405e-14		20359.7	110.114					20172	0.000162058		20172	0.000161829		19891.2	0
2	52	6	2.38931e-34	3963892		20431.2	3718298	182	8.99691e-05		20173	0		20173	-9.89458e-14		20365.2	106.653					20173	0.000371068		20173	0.00037398		19892.5	0
2	53	5	5.54848e-36	3970370		20431.8	3718404	182	3.83864e-06		20174	0		20174	-1.05954e-13		20370.7	74.0038					20174	0.000614129		20174	0.000620589		19893.9	16.7253
2	54	4	1.05384e-37	3976848		20436	3657872	179	6.96271e-07		20175	0		20175	-1.12818e-13		20376.2	45.5664					20175	0.000746351		20175	0.000755058		19895.2	19.8933
2	55	3	1.57217e-39	3983326		20436.6	3657978	179	3.54504e-05		20176	0		20176	-1.19488e-13		20381.7	5.22241					20176	0.000702629		20176	0.000711509		19896.5	21.1936
2	56	2	1.72765e-41	3989804		20436.7	3698864	181	2.68416e-05		20177	0		20177	-1.25916e-13		20387.3	0					20177	0.000588554		20177	0.000596781		19897.8	19.5532
2	57	1	1.24348e-43	3996282		20437.3	3698970	181	3.46532e-05		20178	0		20178	-1.32053e-13		20392.8	0					20178	0.00052274		20178	0.000530885		19899.2	13.5657
2	58	0	4.39779e-46	4002760		20437.4	3739856	183	6.78229e-05		20179	0		20179	-1.37851e-13		20398.3	0					20179	0.000482238		20179	0.000490597		19900.5	0
3	0	57	5.22548e-06	3648594		20438	3739962	183	6.20088e-06		20180	0		20180	-1.4326e-13		20403.8	0					20180	0.000394463		20180	0.00040247		19901.8	0
3	1	56	6.10979e-05	3655072		20442.3	3638544	178	4.71656e-05		20181	0		20181	-1.48231e-13		20409.4	0					20181	0.000277501		20181	0.000284797		19903.2	0
3	2	55	0.000350921	3661550		20442.3	3679430	180	4.74145e-07		20182	0		20182	-1.52715e-13		20414.9	0					20182	0.000209395		20182	0.000216538		19904.5	0
3	3	54	0.0013197	3668028		20442.9	3679536	180	8.44934e-05		20183	0		20183	-1.5666e-13		20420.4	0					20183	0.000254093		20183	0.000262388		19911.2	0
3	4	53	0.00365457	3674506		20442.9	3720422	182	1.32064e-05		20184	0		20184	-1.60018e-13		20426	17.0482					20184	0.000483568		20184	0.000495163		19912.5	0
3	5	52	0.00794634	3680984		20443.5	3720528	182	3.68864e-05		20185	0		20185	-1.62738e-13		20431.5	41.3195					20185	0.000947339		20185	0.000964959		19913.8	0
3	6	51	0.0141268	3687462		20447.9	3619110	177	1.16642e-05		20186	0		20186	-1.64768e-13		20437.1	98.028					20186	0.0014939		20186	0.00151848		19915.2	0
3	7	50	0.0211126	3693940		20448.4	3700988	181	4.012e-07		20187	0		20187	-1.6606e-13		20442.6	104.894					20187	0.00175663		20187	0.00178475		19916.5	10.4125
3	8	49	0.0270675	3700418		20448.5	3660102	179	0.000122658		20188	0		20188	-1.6656e-13		20448.2	95.963					20188	0.00152946		20188	0.00155526		19917.8	26.2421
3	9	48	0.0302292	3706896		20449	3741980	183	8.63493e-06		20189	0		20189	-1.66217e-13		20453.7	82.3869					20189	0.00103266		20189	0.00105288		19919.2	41.5996
3	10	47	0.0297641	3713374		20449	3701094	181	0.000155988		20190	0		20190	-1.64981e-13		20459.3	65.554					20190	0.000618458		20190	0.000633954		19920.5	34.7304
3	11	46	0.026087	3719852		20449.6	3742086	183	4.16155e-05		20191	0		20191	-1.62798e-13		20464.8	47.9024					20191	0.000391032		20191	0.00040389		19921.8	17.2991
3	12	45	0.0205128	3726330		20450.1	3742192	183	1.65122e-09		20192	0		20192	-1.59616e-13		20470.4	25.9514					20192	0.000256115		20192	0.000267281		19923.2	5.22579
3	13	44	0.0145653	3732808		20453.7	3599676	176	6.55185e-07		20193	0		20193	-1.55383e-13		20475.9	6.69809					20193	0.000147467		20193	0.000157084		19924.5	0
3	14	43	0.0093901	3739286		20454.2	3640668	178	4.93486e-05		20194	0		20194	-1.50047e-13		20481.5	0					20194	7.56981e-05		20194	8.40091e-05		19925.8	0
3	15	42	0.0055217	3745764		20454.5	3722546	182	1.70822e-07		20195	0		20195	-1.43553e-13		20487	20.4516					20195	6.59514e-05		20195	7.34766e-05		19927.2	0
3	16	41	0.00297322	3752242		20454.7	3681660	180	0.00015214		20196	0		20196	-1.35849e-13		20492.6	82.2639					20196	0.000137923		20196	0.000145392		19928.5	0
3	17	40	0.00147092	3758720		20455.1	3722652	182	0.000115613		20197	0		20197	-1.2688e-13		20498.2	97.8316					20197	0.000296193		20197	0.000304367		19929.8	0
3	18	39	0.000670503	3765198		20455.7	3722758	182	4.23682e-08		20198	0		20198	-1.16594e-13		20503.7	104.356					20198	0.000480728		20198	0.000489637		19931.2	0
3	19	38	0.000282317	3771676		20459.9	3621234	177	1.954e-06		20199	0		20199	-1.04936e-13		20509.3	98.5571					20199	0.000565999		20199	0.000574166		19932.5	9.92245
3	20	37	0.000110031	3778154		20460.4	3662226	179	6.66358e-05		20200	0		20200	-9.18511e-14		20514.9	77.6105					20200	0.000481158		20200	0.000486247		19933.8	18.2699
3	21	36	3.97671e-05	3784632		20460.6	3744104	183	9.94899e-08		20201	0		20201	-7.7286e-14		20520.5	10.3883					20201	0.00029674		20201	0.000297222		19935.2	21.535
3	22	35	1.33484e-05	3791110		20460.8	3703218	181	0.000195051		20202	0		20202	-6.11858e-14		20526	0					20202	0.000135665		20202	0.000131437		19936.5	17.5045
3	23	34	4.16672e-06	3797588		20461.2	3744210	183	0.000102273		20203	0		20203	-4.34957e-14		20531.6	0					20203	4.93317e-05		20203	4.08702e-05		19937.8	9.52027
3	24	33	1.21084e-06	3804066		20461.4	3703324	181	9.24675e-07		20204	0		20204	-2.39572e-14		20537.2	0					20204	1.69855e-05		20204	4.49591e-06		19939.2	0
3	25	32	3.27859e-07	3810544		20461.7	3744316	183	1.27105e-07		20205	0		20205	-2.1669e-15		20542.8	0					20205	8.10982e-06		20205	-8.58943e-06		19940.5	0
3	26	31	8.2773e-08	3817022		20466.1	3642792	178	4.28377e-06		20206	0		20206	2.23585e-14		20576.3	0					20206	1.40061e-05		20206	-7.2139e-06		19941.9	0
3	27	30	1.94945e-08	3823500		20466.5	3683784	180	9.05563e-05		20207	0		20207	5.01096e-14		20581.9	0					20207	5.13922e-05		20207	2.55397e-05		19943.2	0
3	28	29	4.28451e-09	3829978		20466.8	3724776	182	0.000113038		20208	0		20208	8.15022e-14		20587.6	0					20208	0.000158428		20208	0.000128307		19944.5	10.0037
3	29	28	8.78873e-10	3836456		20467.1	3683890	180	9.74254e-06		20209	0		20209	1.16786e-13		20593.2	0					20209	0.000357976		20209	0.000324248		19945.9	19.8839
3	30	27	1.68263e-10	3842934		20467.4	3724882	182	1.8373e-06		20210	0		20210	1.55937e-13		20598.8	4.38281					20210	0.000592607		20210	0.000555281		19947.2	26.8387
3	31	26	3.00618e-11	3849412		20472.2	3664350	179	3.99909e-06		20211	0		20211	1.98545e-13		20604.4	26.8644					20211	0.000743547		20211	0.000701253		19948.5	28.1684
3	32	25	5.01031e-12	3855890		20472.5	3705342	181	5.72621e-05		20212	0		20212	2.43679e-13		20610	76.4834					20212	0.000783887		20212	0.000734962		19949.9	25.4497
3	33	24	7.78603e-13	3862368		20472.8	3746334	183	8.34743e-05		20213	0		20213	2.89745e-13		20615.6	90.5824					20213	0.000832338		20213	0.000776545		19951.2	20.2686
3	34	23	1.12739e-13	3868846		20472.8	3664456	179	2.96935e-05		20214	0		20214	3.3434e-13		20621.2	73.961					20214	0.000949354		20214	0.000887191		19952.5	12.9411
3	35	22	1.5197e-14	3875324		20473.1	3705448	181	2.1325e-05		20215	0		20215	3.74093e-13		20626.8	25.0832					20215	0.000999903		20215	0.000930293		19953.9	0
3	36	21	1.90504e-15	3881802		20473.3	3746440	183	2.89728e-06		20216	0		20216	4.04522e-13		20632.5	0					20216	0.000857694		20216	0.00077809		19955.2	0
3	37	20	2.21793e-16	3888280		20478.3	3685908	180	4.22981e-06		20217	0		20217	4.19895e-13		20638.1	0					20217	0.000612178		20217	0.000521105		19956.6	10.8227
3	38	19	2.39452e-17	3894758		20478.5	3726900	182	2.76318e-05		20218	0		20218	4.13136e-13		20643.7	0					20218	0.000447061		20218	0.000345231		19957.9	17.541
3	39	18	2.39295e-18	3901236		20478.7	3645022	178	5.58999e-05		20219	0		20219	3.75766e-13		20649.3	0					20219	0.000464676		20219	0.000354022		19959.2	20.2855
3	40	17	2.20888e-19	3907714		20478.9	3686014	180	0.000109638		20220	0		20220	2.97935e-13		20655	0					20220	0.000736911		20220	0.000620232		19960.6	18.5671
3	41	16	1.87872e-20	3914192		20479.1	3727006	182	2.21949e-05		20221	0		20221	1.68535e-13		20660.6	0					20221	0.00131991		20221	0.00120068		19961.9	14.1303
3	42	15	1.46811e-21	3920670		20484.2	3707466	181	2.22203e-06		20222	0		20222	-2.45303e-14		20666.2	15.1419					20222	0.00202728		20222	0.00190679		19963.2	0
3	43	14	1.05052e-22	3927148		20484.4	3748458	183	1.77127e-05		20223	0		20223	-2.9392e-13		20671.9	42.5566					20223	0.00239846		20223	0.00227257		19964.6	0
3	44	13	6.85657e-24	3933626		20484.5	3625588	177	2.19327e-05		20224	0		20224	-6.52212e-13		20677.5	50.6606					20224	0.00219167		20224	0.00205339		19965.9	0
3	45	12	4.06315e-25	3940104		20484.7	3666580	179	0.000142577		20225	0		20225	-1.11101e-12		20683.2	42.0552					20225	0.00171113		20225	0.00155708		19967.3	0
3	46	11	2.17426e-26	3946582		20484.8	3707572	181	0.000125323		20226	0		20226	-1.67972e-12		20688.8	30.9328					20226	0.00136159		20226	0.00119314		19980.6	0
3	47	10	1.04384e-27	3953060		20485	3748564	183	2.44713e-05		20227	0		20227	-2.36409e-12		20694.4	0					20227	0.00114995		20227	0.000968584		19982	0
3	48	9	4.46083e-29	3959538		20485.5	3748670	183	4.87744e-10		20228	0		20228	-3.16424e-12		20700.1	0					20228	0.000880687		20228	0.000685562		19983.3	0
3	49	8	1.68069e-30	3966016		20490.1	3729024	182	1.50984e-06		20229	0		20229	-4.07241e-12		20705.7	0					20229	0.000554128		20229	0.000344397		19984.7	0
3	50	7	5.51611e-32	3972494		20490.5	3606154	176	2.59834e-06		20230	0		20230	-5.07032e-12		20711.4	0					20230	0.000347154		20230	0.000124054		19986	14.5807
3	51	6	1.55305e-33	3978972		20490.6	3647146	178	9.11052e-05		20231	0		20231	-6.12611e-12		20717.1	5.1502					20231	0.0003946		20231	0.000160954		19987.3	25.1277
3	52	5	3.67587e-35	3985450		20490.7	3688138	180	0.000274187		20232	0		20232	-7.20791e-12		20722.7	36.9059					20232	0.000696642		20232	0.000455268		19988.7	29.7234
3	53	4	7.11343e-37	3991928		20490.7	3729130	182	0.000147817		20233	0		20233	-8.28384e-12		20728.4	117.572					20233	0.00108229		20233	0.000833973		19990	24.3447
3	54	3	1.08086e-38	3998406		20491.3	3729236	182	2.50509e-08		20234	0		20234	-9.32202e-12		20734	112.404					20234	0.0012587		20234	0.00100077		19991.4	13.2863
3	55	2	1.20936e-40	4004884		20496	3750582	183	5.30613e-07		20235	0		20235	-1.02905e-11		20739.7	75.0117					20235	0.0010689		20235	0.000796823		19992.7	0
3	56	1	8.85977e-43	4011362		20496.5	3586720	175	8.79711e-09		20236	0		20236	-1.11575e-11		20745.4	32.7769					20236	0.000672837		20236	0.000383943		19994	0
3	57	0	3.1884e-45	4017840		20496.5	3627712	177	7.61559e-06		20237	0		20237	-1.18909e-11		20751	9.61504					20237	0.000360591		20237	5.56333e-05		19995.4	0
4	0	56	5.72793e-06	3670152		20496.6	3668704	179	0.000120742		20238	0		20238	-1.24588e-11		20756.7	0					20238	0.000298979		20238	-1.93356e-05		19996.7	0
4	1	55	6.57977e-05	3676630		20496.6	3709696	181	0.000217834		20239	0		20239	-1.28294e-11		20762.4	22.3058					20239	0.000535263		20239	0.000206843		19998.1	11.2748
4	2	54	0.000371167	3683108		20496.6	3750688	183	7.86719e-05		20240	0		20240	-1.29704e-11		20768.1	60.034					20240	0.00105076		20240	0.000715314		19999.4	25.7242
4	3	53	0.00137046	3689586		20497.1	3750794	183	4.50347e-08		20241	0		20241	-1.285e-11		20773.7	54.1236					20241	0.0016411		20241	0.00129935		20000.8	36.8765
4	4	52	0.00372485	3696064		20497.1	3709802	181	4.19286e-07		20242	0		20242	-1.24361e-11		20779.4	32.6163					20242	0.00191177		20242	0.00155983		20002.1	27.0505
4	5	51	0.00794634	3702542		20502.4	3731254	182	0.000201078		20243	0		20243	-1.16967e-11		20785.1	38.2262					20243	0.00165768		20243	0.00128928		20003.4	10.7333
4	6	50	0.0138552	3709020		20502.5	3690262	180	0.000160989		20244	0		20244	-1.05996e-11		20790.8	92.87					20244	0.00114297		20244	0.000755007		20004.8	0
4	7	49	0.0203006	3715498		20502.5	3649270	178	1.64028e-05		20245	0		20245	-9.11284e-12		20796.5	161.973					20245	0.000785276		20245	0.00037963		20006.1	0
4	8	48	0.0255059	3721976		20502.6	3608278	176	4.06021e-08		20246	0		20246	-7.20418e-12		20802.2	161.593					20246	0.000701662		20246	0.000281626		20007.5	0
4	9	47	0.0279039	3728454		20503	3731360	182	1.32236e-06		20247	0		20247	-4.84154e-12		20807.9	101.236					20247	0.000732021		20247	0.000299043		20008.8	0
4	10	46	0.0269022	3734932		20503	3690368	180	5.6207e-06		20248	0		20248	-1.99276e-12		20813.6	37.7323					20248	0.000776358		20248	0.000330743		20024.9	0
4	11	45	0.0230769	3741410		20508.2	3752812	183	8.94198e-05		20249	0		20249	1.39041e-12		20819.3	0					20249	0.0009213		20249	0.000464417		20026.3	0
4	12	44	0.0177515	3747888		20508.3	3711820	181	9.98416e-05		20250	0		20250	5.36291e-12		20825	0					20250	0.00124056		20250	0.00077469		20027.6	0
4	13	43	0.0123245	3754366		20508.4	3670828	179	1.50393e-05		20251	0		20251	9.97501e-12		20830.7	43.1736					20251	0.00166711		20251	0.00119377		20029	0
4	14	42	0.00776489	3760844		20508.5	3629836	177	6.15889e-08		20252	0		20252	1.52591e-11		20836.4	86.4129					20252	0.00212049		20252	0.0016403		20030.3	4.5033
4	15	41	0.00445983	3767322		20508.7	3752918	183	1.25119e-06		20253	0		20253	2.12144e-11		20842.1	88.28					20253	0.00254086		20253	0.00205376		20031.6	18.5608
4	16	40	0.00234427	3773800		20508.9	3711926	181	1.20295e-05		20254	0		20254	2.77893e-11		20847.8	57.683					20254	0.00279222		20254	0.00229656		20033	28.113
4	17	39	0.00113147	3780278		20509	3670934	179	2.24898e-05		20255	0		20255	3.48613e-11		20853.5	40.6352					20255	0.00284455		20255	0.00233839		20034.3	25.8112
4	18	38	0.000502877	3786756		20513.9	3774370	184	5.27347e-05		20256	0		20256	4.22157e-11		20859.2	4.54028					20256	0.0029274		20256	0.00241152		20035.7	15.4323
4	19	37	0.000206308	3793234		20514.1	3733378	182	7.68012e-05		20257	0		20257	4.95212e-11		20864.9	9.11002					20257	0.00312918		20257	0.0026054		20037	0
4	20	36	7.82914e-05	3799712		20514.3	3692386	180	1.56178e-05		20258	0		20258	5.63063e-11		20870.7	75.6829					20258	0.00310306		20258	0.00256916		20038.4	0
4	21	35	2.75311e-05	3806190		20514.4	3651394	178	9.15938e-08		20259	0		20259	6.19341e-11		20876.4	138.146					20259	0.00259044		20259	0.00204114		20039.7	0
4	22	34	8.98449e-06	3812668		20514.5	3774476	184	1.25119e-06		20260	0		20260	6.55805e-11		20882.1	200.759					20260	0.00197865		20260	0.00141325		20041.1	0
4	23	33	2.72439e-06	3819146		20514.6	3733484	182	1.98949e-05		20261	0		20261	6.62147e-11		20887.8	173.671					20261	0.00197916		20261	0.00140538		20050.5	0
4	24	32	7.68419e-07	3825624		20514.8	3692492	180	8.13092e-05		20262	0		20262	6.25876e-11		20893.6	107.323					20262	0.00293283		20262	0.00236239		20051.8	0
4	25	31	2.01759e-07	3832102		20515	3774582	184	1.90376e-12		20263	0		20263	5.32295e-11		20899.3	19.8458					20263	0.00452775		20263	0.00396872		20053.2	0
4	26	30	4.93455e-08	3838580		20515	3651500	178	5.84799e-05		20264	0		20264	3.64621e-11		20905	0					20264	0.00590989		20264	0.00536024		20054.5	0
4	27	29	1.12468e-08	3845058		20519.8	3754936	183	2.96725e-05		20265	0		20265	1.04298e-11		20910.8	75.7291					20265	0.00613533		20265	0.00558186		20055.9	11.0755
4	28	28	2.38944e-09	3851536		20520	3713944	181	8.05248e-06		20266	0		20266	-2.68444e-11		20916.5	215.715					20266	0.00501042		20266	0.00443765		20057.2	30.2972
4	29	27	4.73239e-10	3858014		20520.3	3672952	179	6.52754e-08		20267	0		20267	-7.73725e-11		20922.2	299.869					20267	0.00344614		20267	0.00284929		20058.6	43.3117
4	30	26	8.73672e-11	3864492		20520.4	3755042	183	1.31769e-05		20268	0		20268	-1.43077e-10		20928	220.029					20268	0.00253436		20268	0.00192152		20059.9	39.3683
4	31	25	1.50309e-11	3870970		20520.6	3714050	181	9.09646e-05		20269	0		20269	-2.25622e-10		20933.7	108.656					20269	0.00242604		20269	0.00180706		20061.3	24.1511
4	32	24	2.4088e-12	3877448		20520.9	3673058	179	0.000146233		20270	0		20270	-3.26195e-10		20939.5	10.8574					20270	0.00242797		20270	0.00180445		20062.6	8.20716
4	33	23	3.59355e-13	3883926		20520.9	3755148	183	1.34683e-10		20271	0		20271	-4.45234e-10		20945.2	33.6226					20271	0.00199814		20271	0.00136523		20064	0
4	34	22	4.98653e-14	3890404		20521.1	3632066	177	3.47067e-05		20272	0		20272	-5.82087e-10		20951	170.374					20272	0.00131415		20272	0.000669048		20065.3	0
4	35	21	6.42951e-15	3896882		20525.4	3776494	184	1.56514e-05		20273	0		20273	-7.34621e-10		20956.7	310.214					20273	0.00091493		20273	0.000261165		20066.7	0
4	36	20	7.69343e-16	3903360		20525.7	3735502	182	5.36832e-06		20274	0		20274	-8.98762e-10		20962.5	338.572					20274	0.0011429		20274	0.000487971		20068	0
4	37	19	8.53049e-17	3909838		20526	3776600	184	1.03895e-05		20275	0		20275	-1.06799e-09		20968.2	244.792					20275	0.00195301		20275	0.00130384		20074.7	0
4	38	18	8.74922e-18	3916316		20526.1	3694510	180	5.62373e-08		20276	0		20276	-1.23279e-09		20974	117.244					20276	0.0028923		20276	0.00225041		20076.1	0
4	39	17	8.28328e-19	3922794		20526.3	3735608	182	0.000104959		20277	0		20277	-1.38009e-09		20979.8	20.5785					20277	0.00327708		20277	0.00263586		20077.4	0
4	40	16	7.22133e-20	3929272		20526.6	3776706	184	3.52247e-10		20278	0		20278	-1.4927e-09		20985.5	68.1254					20278	0.00278626		20278	0.00213523		20078.8	0
4	41	15	5.78067e-21	3935750		20526.6	3694616	180	0.000275593		20279	0		20279	-1.54885e-09		20991.3	245.288					20279	0.00184222		20279	0.00117586		20080.1	10.0411
4	42	14	4.23493e-22	3942228		20526.9	3735714	182	8.48992e-09		20280	0		20280	-1.5218e-09		20997.1	445.1					20280	0.00112011		20280	0.000440776		20081.5	30.86
4	43	13	2.82833e-23	3948706		20527	3653624	178	0.000141497		20281	0		20281	-1.37961e-09		21002.8	478.547					20281	0.000845861		20281	0.000158511		20082.8	53.3303
4	44	12	1.71414e-24	3955184		20527.3	3612632	176	7.59515e-06		20282	0		20282	-1.08532e-09		21008.6	305.771					20282	0.000780076		20282	8.67739e-05		20084.2	64.9933
4	45	11	9.3765e-26	3961662		20531.4	3757060	183	1.85034e-06		20283	0		20283	-5.97345e-10		21014.4	112.82					20283	0.000696234		20283	-3.70383e-06		20085.5	47.2721
4	46	10	4.5994e-27	3968140		20531.8	3716068	181	2.5075e-08		20284	0		20284	1.2951e-10		21020.2	12.7983					20284	0.000664526		20284	-4.19729e-05		20086.9	25.074
4	47	9	2.00738e-28	3974618		20532	3757166	183	5.46203e-05		20285	0		20285	1.14243e-09		21026	119.201					20285	0.000898525		20285	0.000188001		20088.2	3.70294
4	48	8	7.72068e-30	3981096		20532.3	3716174	181	0.000214483		20286	0		20286	2.48817e-09		21031.7	405.333					20286	0.00145368		20286	0.000742408		20089.6	0
4	49	7	2.58568e-31	3987574		20532.5	3757272	183	1.4861e-08		20287	0		20287	4.20967e-09		21037.5	694.502					20287	0.0021231		20287	0.00141198		20090.9	0
4	50	6	7.42554e-33	3994052		20532.7	3675182	179	0.000183987		20288	0		20288	6.34159e-09		21043.3	785.758					20288	0.00257895		20288	0.0018651		20092.3	0
4	51	5	1.79199e-34	4000530		20532.9	3716280	181	1.76315e-07		20289	0		20289	8.90457e-09		21049.1	582.125					20289	0.00261609		20289	0.0018943		20093.6	0
4	52	4	3.53449e-36	4007008		20533.1	3634190	177	2.18704e-05		20290	0		20290	1.18981e-08		21054.9	331.178					20290	0.00236325		20290	0.00162987		20126.1	0
4	53	3	5.47187e-38	4013486		20533.6	3593198	175	1.08272e-07		20291	0		20291	1.5292e-08		21060.7	120.281					20291	0.00224245		20291	0.00149891		20127.5	0
4	54	2	6.23575e-40	4019964		20537	3778618	184	8.89587e-07		20292	0		20292	1.90165e-08		21066.5	147.252					20292	0.00254976		20292	0.00180103		20128.8	0
4	55	1	4.65138e-42	4026442		20537.4	3737626	182	1.48797e-08		20293	0		20293	2.29509e-08		21072.3	376.496					20293	0.00305757		20293	0.00230602		20130.2	0
4	56	0	1.7038e-44	4032920		20537.5	3778724	184	3.61334e-05		20294	0		20294	2.6911e-08		21078.1	645.603					20294	0.00320307		20294	0.00244449		20131.5	7.31562
5	0	55	4.93483e-06	3691710		20538	3737732	182	0.00019386		20295	0		20295	3.06362e-08		21083.9	637.706					20295	0.00278709		20295	0.00201496		20132.9	22.7937
5	1	54	5.5675e-05	3698188		20538.1	3778830	184	2.05767e-08		20296	0		20296	3.37764e-08		21089.7	371.2					20296	0.00234455		20296	0.00155871		20134.2	40.2511
5	2	53	0.000308354	3704666		20538.4	3696740	180	0.000240599		20297	0		20297	3.58792e-08		21095.5	55.1065					20297	0.00263996		20297	0.00184936		20135.6	39.5535
5	3	52	0.00111745	3711144		20538.6	3737838	182	5.42508e-07		20298	0		20298	3.63798e-08		21101.4	0					20298	0.0039019		20298	0.00311823		20136.9	13.8413
5	4	51	0.00297988	3717622		20538.9	3655748	178	4.62643e-05		20299	0		20299	3.45938e-08		21107.2	145.082					20299	0.0056104		20299	0.00483923		20138.3	3.64208
5	5	50	0.00623482	3724100		20539	3696846	180	2.98414e-06		20300	0		20300	2.97156e-08		21113	645.616					20300	0.00682551		20300	0.00606138		20139.7	0
5	6	49	0.0106578	3730578		20539.4	3614756	176	4.91389e-07		20301	0		20301	2.08245e-08		21118.8	1147.22					20301	0.00676744		20301	0.0059957		20141	0
5	7	48	0.0153035	3737056		20543	3759184	183	4.66359e-09		20302	0		20302	6.90056e-09		21124.6	1234.8					20302	0.00549933		20302	0.0047061		20142.4	0
5	8	47	0.0188351	3743534		20543.6	3759290	183	8.43756e-05		20303	0		20303	-1.31454e-08		21130.5	818.086					20303	0.00405475		20303	0.00323837		20143.7	0
5	9	46	0.0201766	3750012		20544.1	3718298	181	0.000146288		20304	0		20304	-4.04257e-08		21136.3	395.362					20304	0.00346293		20304	0.00263389		20149.2	0
5	10	45	0.0190385	3756490		20544.1	3759396	183	5.00474e-07		20305	0		20305	-7.60085e-08		21142.1	127.848					20305	0.00367508		20305	0.00284331		20150.5	0
5	11	44	0.0159763	3762968		20544.6	3677306	179	4.16474e-05		20306	0		20306	-1.20828e-07		21148	342.585					20306	0.00376262		20306	0.00292705		20151.9	0
5	12	43	0.0120164	3769446		20544.7	3718404	181	6.24155e-06		20307	0		20307	-1.75564e-07		21153.8	850.798					20307	0.00311601		20307	0.0022684		20153.2	0
5	13	42	0.00815313	3775924		20545.1	3636314	177	7.3275e-07		20308	0		20308	-2.40495e-07		21159.6	1342.83					20308	0.00212412		20308	0.00126078		20154.6	8.92472
5	14	41	0.00501731	3782402		20545.2	3677412	179	1.54875e-05		20309	7.23633e-10		20309	-3.09201e-07		21165.5	1394.88					20309	0.0016286		20309	0.000755758		20155.9	19.0353
5	15	40	0.00281312	3788880		20548.5	3780742	184	2.07271e-09		20310	1.24547e-09		20310	-3.88392e-07		21171.3	952.216					20310	0.00209444		20310	0.0012238		20157.3	31.8624
5	16	39	0.00144263	3795358		20549.1	3780848	184	4.86782e-05		20311	2.10318e-09		20311	-4.71387e-07		21177.2	438.036					20311	0.00334796		20311	0.00248916		20158.6	19.4868
5	17	38	0.000678884	3801836		20549.7	3739856	182	0.000110279		20312	3.48454e-09		20312	-5.53167e-07		21183	210.943					20312	0.00464827		20312	0.00380217		20160	5.44337
5	18	37	0.00029399	3808314		20549.7	3780954	184	4.87642e-07		20313	5.66421e-09		20313	-6.26411e-07		21188.9	653.659					20313	0.00503609		20313	0.0041922		20161.4	0
5	19	36	0.000117437	3814792		20550.2	3781060	184	4.03531e-13		20314	9.03355e-09		20314	-6.80966e-07		21194.7	1368.46					20314	0.00415629		20314	0.00329988		20162.7	0
5	20	35	4.33614e-05	3821270		20550.2	3739962	182	1.00825e-05		20315	1.41353e-08		20315	-7.03316e-07		21200.6	1849.9					20315	0.00269946		20315	0.00182392		20164.1	0
5	21	34	1.48244e-05	3827748		20550.2	3698864	180	4.24483e-05		20316	2.17008e-08		20316	-6.76082e-07		21206.4	1519.14					20316	0.00164139		20316	0.000751578		20165.4	5.34994
5	22	33	4.69958e-06	3834226		20550.8	3698970	180	5.48018e-05		20317	3.26867e-08		20317	-5.77638e-07		21212.3	861.735					20317	0.00126193		20317	0.000365967		20166.8	25.1546
5	23	32	1.38315e-06	3840704		20550.8	3657872	178	1.07094e-06		20318	4.83052e-08		20318	-3.81949e-07		21218.2	255.023					20318	0.00117205		20318	0.000273407		20168.2	28.5108
5	24	31	3.78299e-07	3847182		20551.4	3657978	178	5.45267e-05		20319	7.00394e-08		20319	-5.87659e-08		21224	211.907					20319	0.00102001		20319	0.000117954		20169.5	23.7536
5	25	30	9.62236e-08	3853660		20555.2	3761414	183	4.17372e-05		20320	9.9636e-08		20320	4.25659e-07		21229.9	993.533					20320	0.000890992		20320	-1.42622e-05		20170.9	15.9725
5	26	29	2.27748e-08	3860138		20555.8	3761520	183	6.51887e-06		20321	1.39064e-07		20321	1.10715e-06		21235.8	1999.37					20321	0.00108139		20321	0.000176606		20172.2	0
5	27	28	5.01782e-09	3866616		20555.8	3720422	181	2.14733e-05		20322	1.90433e-07		20322	2.02128e-06		21241.6	2821.33					20322	0.00166534		20322	0.000765568		20173.6	0
5	28	27	1.0293e-09	3873094		20556.3	3761626	183	3.47899e-11		20323	2.55854e-07		20323	3.2e-06		21247.5	2343.34					20323	0.00234436		20323	0.0014506		20174.9	0
5	29	26	1.96576e-10	3879572		20556.4	3720528	181	5.99766e-05		20324	3.37263e-07		20324	4.66697e-06		21253.4	1416.57					20324	0.00270826		20324	0.00181667		20176.3	0
5	30	25	3.49469e-11	3886050		20556.5	3679430	179	7.4983e-07		20325	4.36186e-07		20325	6.43179e-06		21259.3	420.742					20325	0.00265088		20325	0.00175636		20195.4	0
5	31	24	5.78112e-12	3892528		20557.1	3679536	179	0.000133621		20326	5.53478e-07		20326	8.49836e-06		21265.1	174.998					20326	0.00249378		20326	0.00159499		20196.7	0
5	32	23	8.89404e-13	3899006		20557.7	3638544	177	7.05585e-05		20327	6.89055e-07		20327	1.08626e-05		21271	965.613					20327	0.00263578		20327	0.00173611		20198.1	0
5	33	22	1.27156e-13	3905484		20560.6	3782972	184	2.15566e-05		20328	8.41655e-07		20328	1.35106e-05		21276.9	2113.87					20328	0.00310381		20328	0.00220692		20199.4	0
5	34	21	1.68775e-14	3911962		20561.2	3783078	184	5.01452e-06		20329	1.00865e-06		20329	1.64167e-05		21282.8	3045.94					20329	0.00350779		20329	0.00261273		20200.8	12.2368
5	35	20	2.07723e-15	3918440		20561.3	3741980	182	1.40402e-05		20330	1.18596e-06		20330	1.95432e-05		21288.7	2557.11					20330	0.0034372		20330	0.00253814		20202.2	30.2574
5	36	19	2.36721e-16	3924918		20561.8	3783184	184	8.83127e-11		20331	1.36813e-06		20331	2.28404e-05		21294.6	1489.59					20331	0.00295005		20331	0.00204182		20203.5	32.0133
5	37	18	2.49353e-17	3931396		20561.9	3742086	182	6.7666e-05		20332	1.5485e-06		20332	2.62487e-05		21300.5	491.388					20332	0.00267165		20332	0.00175643		20204.9	26.035
5	38	17	2.42286e-18	3937874		20562	3700988	180	6.34472e-07		20333	1.71957e-06		20333	2.97013e-05		21306.4	429.962					20333	0.00326146		20333	0.00234917		20206.2	13.1152
5	39	16	2.1664e-19	3944352		20562.5	3742192	182	2.68485e-09		20334	1.8735e-06		20334	3.31284e-05		21312.3	1534.27					20334	0.0047386		20334	0.00383937		20207.6	0
5	40	15	1.77756e-20	3950830		20562.6	3701094	180	0.000246685		20335	2.00269e-06		20335	3.64623e-05		21318.2	2896.98					20335	0.0063888		20335	0.00550427		20209	0
5	41	14	1.334e-21	3957308		20563.4	3660102	178	0.000188662		20336	2.10038e-06		20336	3.96423e-05		21324.1	3832.01					20336	0.00730032		20336	0.0064213		20210.3	0
5	42	13	9.12138e-23	3963786		20564.1	3619110	176	1.74494e-05		20337	2.16128e-06		20337	4.26198e-05		21330	3104.67					20337	0.00702205		20337	0.00613398		20211.7	0
5	43	12	5.65667e-24	3970264		20566.8	3763538	183	4.74447e-06		20338	2.18196e-06		20338	4.53624e-05		21335.9	1831					20338	0.00594278		20338	0.00503563		20221.2	0
5	44	11	3.16457e-25	3976742		20567.4	3763644	183	3.44128e-05		20339	2.16128e-06		20339	4.78563e-05		21341.8	660.273					20339	0.00505477		20339	0.00413012		20222.6	0
5	45	10	1.58679e-26	3983220		20567.6	3722546	181	2.77754e-07		20340	2.10038e-06		20340	5.01075e-05		21347.7	612.019					20340	0.005028		20340	0.00409528		20224	0
5	46	9	7.076e-28	3989698		20567.9	3763750	183	4.5726e-09		20341	2.00269e-06		20341	5.21408e-05		21353.7	1897.44					20341	0.00548381		20341	0.00454787		20225.3	0
5	47	8	2.77944e-29	3996176		20568.1	3722652	181	0.000187985		20342	1.8735e-06		20342	5.3997e-05		21359.6	3436.68					20342	0.00542558		20342	0.0044794		20226.7	0.364787
5	48	7	9.50237e-31	4002654		20568.7	3722758	181	6.88899e-08		20343	1.71957e-06		20343	5.57288e-05		21365.5	4572.52					20343	0.00446301		20343	0.00349485		20228.1	17.0943
5	49	6	2.78458e-32	4009132		20568.9	3681660	179	0.000240599		20344	1.5485e-06		20344	5.73964e-05		21371.4	3538.94					20344	0.0034189		20344	0.00242663		20229.4	32.7655
5	50	5	6.85434e-34	4015610		20569.7	3640668	177	7.38243e-05		20345	1.36984e-06		20345	5.9076e-05		21377.4	2018.03					20345	0.00353349		20345	0.00252949		20230.8	45.1057
5	51	4	1.37845e-35	4022088		20570.6	3599676	175	9.53289e-07		20346	1.18895e-06		20346	6.08084e-05		21383.3	533.19					20346	0.00512025		20346	0.00412048		20232.2	38.9194
5	52	3	2.17507e-37	4028566		20572.2	3785096	184	2.23537e-06		20347	1.01378e-06		20347	6.26562e-05		21389.2	414.067					20347	0.00702491		20347	0.00603156		20233.5	23.5832
5	53	2	2.52548e-39	4035044		20572.8	3785202	184	2.2236e-05		20348	8.5029e-07		20348	6.46652e-05		21395.2	1786.99					20348	0.00755237		20348	0.00654749		20234.9	9.93817
5	54	1	1.91869e-41	4041522		20573	3744104	182	1.61769e-07		20349	7.03323e-07		20349	6.68716e-05		21401.1	3476.16					20349	0.00620884		20349	0.0051685		20236.3	0
5	55	0	7.15596e-44	4048000		20573.3	3785308	184	6.15543e-09		20350	5.76615e-07		20350	6.9302e-05		21407	4482.74					20350	0.00423435		20350	0.00314909		20237.6	0
6	0	54	3.47969e-06	3713268		20573.6	3744210	182	0.000166295		20351	4.72995e-07		20351	7.19753e-05		21413	3436.25					20351	0.00312584		20351	0.00200372		20239	0
6	1	53	3.85442e-05	3719746		20574.2	3744316	182	2.0667e-07		20352	3.94724e-07		20352	7.49057e-05		21418.9	1848.4					20352	0.00309104		20352	0.0019424		20240.3	0
6	2	52	0.000209523	3726224		20574.4	3703218	180	0.00030846		20353	3.43868e-07		20353	7.81053e-05		21424.9	601.964					20353	0.00321259		20353	0.00203677		20241.7	7.38715
6	3	51	0.000744969	3732702		20575	3703324	180	1.46231e-06		20354	3.22716e-07		20354	8.15882e-05		21430.8	856.774					20354	0.00273978		20354	0.00152705		20243.1	24.036
6	4	50	0.00194838	3739180		20575.3	3662226	178	0.000102493		20355	3.34153e-07		20355	8.53733e-05		21436.8	2762.94					20355	0.00184705		20355	0.000589577		20244.4	40.8588
6	5	49	0.00399668	3745658		20576.2	3621234	176	2.92313e-06		20356	3.81948e-07		20356	8.94869e-05		21442.7	4781.78					20356	0.00121852		20356	-8.36445e-05		20245.8	44.1068
6	6	48	0.00669529	3752136		20578.4	3765662	183	4.97449e-08		20357	4.70932e-07		20357	9.3964e-05		21448.7	6071.27					20357	0.00129499		20357	-4.67955e-05		20247.2	39.1564
6	7	47	0.00941755	3758614		20579	3765768	183	7.08047e-05		20358	6.06875e-07		20358	9.88474e-05		21454.7	4607.84					20358	0.00198985		20358	0.000612592		20248.5	16.2606
6	8	46	0.0113494	3765092		20579.5	3765874	183	1.85768e-07		20359	7.96348e-07		20359	0.000104187		21460.6	2638.74					20359	0.0028043		20359	0.00139008		20249.9	10.2447
6	9	45	0.011899	3771570		20579.9	3724776	181	0.000183798		20360	1.04617e-06		20360	0.000110033		21466.6	841.599					20360	0.00318582		20360	0.00172685		20251.3	0
6	10	44	0.0109837	3778048		20580.5	3724882	181	2.98741e-06		20361	1.3627e-06		20361	0.000116435		21472.6	857.353					20361	0.00303199		20361	0.00151953		20252.6	0
6	11	43	0.00901229	3784526		20580.8	3683784	179	0.000139286		20362	1.75094e-06		20362	0.000123426		21478.5	2784.98					20362	0.00282819		20362	0.00125948		20254	0
6	12	42	0.00662442	3791004		20581.4	3683890	179	1.49851e-05		20363	2.21343e-06		20363	0.000131022		21484.5	4975.8					20363	0.00311635		20363	0.00149527		20255.4	0
6	13	41	0.00439015	3797482		20581.7	3642792	177	6.40841e-06		20364	2.74923e-06		20364	0.000139209		21490.5	6106.04					20364	0.00388517		20364	0.00221569		20258.1	0
6	14	40	0.0026373	3803960		20583.7	3787220	184	2.16837e-08		20365	3.35291e-06		20365	0.000147933		21496.5	4570.11					20365	0.00456604		20365	0.00284566		20259.5	0
6	15	39	0.00144263	3810438		20584.3	3787326	184	3.99411e-05		20366	4.01382e-06		20366	0.000157096		21502.4	2443.28					20366	0.00459176		20366	0.0028115		20260.9	0
6	16	38	0.000721314	3816916		20584.9	3787432	184	1.76242e-07		20367	4.71573e-06		20367	0.000166554		21508.4	868.363					20367	0.00404569		20367	0.0021978		20262.2	0
6	17	37	0.000330738	3823394		20585.3	3746334	182	0.000135728		20368	5.43665e-06		20368	0.000176114		21514.4	1463.77					20368	0.00377679		20368	0.00186376		20263.6	5.06821
6	18	36	0.000139457	3829872		20585.4	3787538	184	8.01055e-14		20369	6.1514e-06		20369	0.000185554		21520.4	4030.08					20369	0.00464026		20369	0.0026749		20265	13.8507
6	19	35	5.42018e-05	3836350		20585.8	3746440	182	4.71092e-06		20370	6.82992e-06		20370	0.000194612		21526.4	6583.88					20370	0.00647886		20370	0.00447232		20266.3	30.786
6	20	34	1.9457e-05	3842828		20586.2	3705342	180	9.05563e-05		20371	7.44154e-06		20371	0.00020302		21532.4	7418.52					20371	0.00798395		20371	0.00593215		20267.7	31.2448
6	21	33	6.46192e-06	3849306		20586.8	3705448	180	3.37242e-05		20372	7.95652e-06		20372	0.000210519		21538.4	5006.21					20372	0.00795693		20372	0.00584185		20269.1	17.3833
6	22	32	1.98828e-06	3855784		20587.2	3664350	178	6.15105e-06		20373	8.34847e-06		20373	0.000216874		21544.4	2509.72					20373	0.00685348		20373	0.00466267		20270.4	5.75175
6	23	31	5.67448e-07	3862262		20587.8	3664456	178	4.5672e-05		20374	8.59658e-06		20374	0.000221902		21550.4	706.785					20374	0.00657511		20374	0.00431874		20271.8	0
6	24	30	1.50349e-07	3868740		20590.6	3767892	183	5.02986e-05		20375	8.68751e-06		20375	0.000225479		21556.4	1291.47					20375	0.00838798		20375	0.00609137		20273.2	0
6	25	29	3.70091e-08	3875218		20591.2	3767998	183	2.97157e-06		20376	8.61657e-06		20376	0.000227555		21562.4	4016.34					20376	0.0113446		20376	0.00902206		20274.5	11.7716
6	26	28	8.46756e-09	3881696		20591.6	3726900	181	4.49287e-05		20377	8.38814e-06		20377	0.000228156		21568.4	6724.04					20377	0.0131402		20377	0.0107789		20275.9	19.4414
6	27	27	1.80127e-09	3888174		20591.7	3768104	183	8.41074e-12		20378	8.01529e-06		20378	0.000227381		21574.4	8018.46					20378	0.0124304		20378	0.0100019		20277.3	22.513
6	28	26	3.56295e-10	3894652		20592.2	3727006	181	3.60885e-05		20379	7.51849e-06		20379	0.000225392		21580.4	5792.26					20379	0.00990951		20379	0.00739361		20278.6	19.0595
6	29	25	6.55254e-11	3901130		20592.7	3685908	179	6.50592e-06		20380	6.9238e-06		20380	0.000222396		21586.4	3130.35					20380	0.00742819		20380	0.00482668		20280	11.6499
6	30	24	1.12009e-11	3907608		20593.3	3686014	179	0.000168635		20381	6.26582e-06		20381	0.000218673		21592.4	1089.37					20381	0.00663202		20381	0.00396622		20281.4	0
6	31	23	1.77881e-12	3914086		20594.3	3645022	177	8.36248e-05		20382	5.56832e-06		20382	0.000214411		21598.5	1658.09					20382	0.00784763		20382	0.0051428		20282.8	3.43168
6	32	22	2.6226e-13	3920564		20595.8	3789450	184	2.54257e-05		20383	4.86423e-06		20383	0.000209876		21604.5	4608.02					20383	0.00958978		20383	0.00685372		20284.1	15.7996
6	33	21	3.58646e-14	3927042		20596.4	3789556	184	2.22867e-06		20384	4.18089e-06		20384	0.000205285		21610.5	7547.82					20384	0.0097738		20384	0.00698977		20285.5	33.0809
6	34	20	4.54393e-15	3933520		20596.9	3748458	182	2.88005e-05		20385	3.54179e-06		20385	0.000200821		21616.5	8720.63					20385	0.00799799		20385	0.00514456		20286.9	52.0699
6	35	19	5.32622e-16	3939998		20597	3789662	184	2.07033e-11		20386	2.9661e-06		20386	0.000196634		21622.6	5827.56					20386	0.00611453		20386	0.00319222		20288.2	52.268
6	36	18	5.76628e-17	3946476		20597.5	3748564	182	3.97899e-05		20387	2.46893e-06		20387	0.000192835		21628.6	2880.57					20387	0.00621405		20387	0.00324808		20289.6	39.4735
6	37	17	5.75429e-18	3952954		20598	3707466	180	3.514e-06		20388	2.06174e-06		20388	0.000189507		21634.6	793.16					20388	0.00839841		20388	0.00541523		20291	13.2402
6	38	16	5.28059e-19	3959432		20598.1	3748670	182	7.93063e-10		20389	1.75379e-06		20389	0.000186713		21640.7	1755.54					20389	0.0106008		20389	0.00760251		20292.3	9.21264
6	39	15	4.44389e-20	3965910		20598.6	3707572	180	0.000198191		20390	1.55336e-06		20390	0.000184508		21646.7	4911.46					20390	0.0105666		20390	0.00752871		20293.7	0
6	40	14	3.41838e-21	3972388		20599.8	3666580	178	0.0002193		20391	1.46903e-06		20391	0.000182947		21652.8	7961.89					20391	0.00809439		20391	0.00499002		20295.1	0
6	41	13	2.39436e-22	3978866		20600.9	3625588	176	3.28108e-05		20392	1.51094e-06		20392	0.000182101		21658.8	8887.9					20392	0.00506079		20392	0.00188521		20296.5	0
6	42	12	1.52023e-23	3985344		20602.2	3770016	183	9.53759e-06		20393	1.6918e-06		20393	0.00018206		21664.9	6020.36					20393	0.00335376		20393	0.000124534		20297.8	5.52697
6	43	11	8.70257e-25	3991822		20602.8	3770122	183	1.97653e-05		20394	2.02602e-06		20394	0.00018293		21670.9	3087.32					20394	0.0033276		20394	6.6456e-05		20299.2	20.743
6	44	10	4.46285e-26	3998300		20603.3	3770228	183	1.31316e-09		20395	2.53067e-06		20395	0.000184837		21677	1108.33					20395	0.00401841		20395	0.000735676		20300.6	35.9573
6	45	9	2.03435e-27	4004778		20603.3	3729024	181	2.38772e-06		20396	3.22338e-06		20396	0.000187913		21683	2041.22					20396	0.00427525		20396	0.000967645		20301.9	38.6932
6	46	8	8.16461e-29	4011256		20603.9	3729130	181	0.000233764		20397	4.1206e-06		20397	0.000192279		21689.1	5214.46					20397	0.00380963		20397	0.000470473		20303.3	24.077
6	47	7	2.85071e-30	4017734		20604.5	3729236	181	3.96163e-08		20398	5.23503e-06		20398	0.000198026		21695.1	8375.13					20398	0.00336074		20398	-7.97238e-06		20304.7	9.19313
6	48	6	8.52777e-32	4024212		20605.1	3688138	179	0.00042173		20399	6.57261e-06		20399	0.000205183		21701.2	9395.46					20399	0.00378409		20399	0.000397931		20306.1	0
6	49	5	2.14198e-33	4030690		20606.3	3647146	177	0.000136291		20400	8.12948e-06		20400	0.000213701		21707.3	6412.68					20400	0.00509605		20400	0.00170474		20307.4	0
6	50	4	4.39381e-35	4037168		20607.4	3791574	184	4.40197e-06		20401	9.88908e-06		20401	0.000223421		21713.3	3245.31					20401	0.00641704		20401	0.00302249		20308.8	0
6	51	3	7.06898e-37	4043646		20607.6	3606154	175	3.78057e-06		20402	1.18201e-05		20402	0.000234058		21719.4	1065.93					20402	0.00673171		20402	0.00332386		20310.2	0
6	52	2	8.36565e-39	4050124		20608	3791680	184	1.24673e-05		20403	1.38755e-05		20403	0.000245196		21725.5	2383.67					20403	0.00592175		20403	0.00248913		20336.3	0
6	53	1	6.47559e-41	4056602		20608.5	3791786	184	1.71721e-09		20404	1.59931e-05		20404	0.00025629		21731.6	5833.61					20404	0.00509396		20404	0.00163818		20337.7	0
6	54	0	2.45986e-43	4063080		20608.6	3750582	182	8.62766e-07		20405	1.80977e-05		20405	0.000266682		21737.6	9351.28					20405	0.00548212		20405	0.00201933		20339	0
7	0	53	2.06487e-06	3734826		20609.2	3750688	182	0.000127919		20406	2.01039e-05		20406	0.000275633		21743.7	9781.22					20406	0.00696346		20406	0.00350835		20340.4	0
7	1	52	2.24488e-05	3741304		20609.8	3750794	182	7.32256e-08		20407	2.19261e-05		20407	0.000282397		21749.8	6253.57					20407	0.0080762		20407	0.00462619		20341.8	10.3271
7	2	51	0.000119727	3747782		20610.4	3709696	180	0.000344491		20408	2.34775e-05		20408	0.000286219		21755.9	2849.92					20408	0.00776083		20408	0.0043008		20343.2	33.153
7	3	50	0.00041751	3754260		20611	3709802	180	6.63073e-07		20409	2.46824e-05		20409	0.000286437		21762	1042.98					20409	0.00683801		20409	0.0033625		20344.5	35.1906
7	4	49	0.00107054	3760738		20611.7	3668704	178	0.000185714		20410	2.54808e-05		20410	0.000282523		21768.1	3007.81					20410	0.00731756		20410	0.00384482		20345.9	17.7041
7	5	48	0.00215206	3767216		20613	3627712	176	1.13927e-05		20411	2.58338e-05		20411	0.000274124		21774.2	6606.61					20411	0.0101179		20411	0.00667693		20347.3	1.72896
7	6	47	0.00353158	3773694		20613.8	3772140	183	2.60204e-07		20412	2.57771e-05		20412	0.000261517		21780.3	10420					20412	0.0136422		20412	0.0102432		20348.7	0
7	7	46	0.00486401	3780172		20614.3	3586720	174	1.27997e-08		20413	2.52582e-05		20413	0.000244236		21786.4	10249.6					20413	0.0149856		20413	0.0116043		20350.1	0
7	8	45	0.00573704	3786650		20614.4	3772246	183	5.32548e-05		20414	2.435e-05		20414	0.000222871		21792.5	6475.23					20414	0.0128383		20414	0.00943492		20351.4	0
7	9	44	0.00588414	3793128		20614.9	3772352	183	6.40879e-08		20415	2.31227e-05		20415	0.000197991		21798.6	2993.22					20415	0.00888908		20415	0.00544374		20352.8	0
7	10	43	0.00531081	3799606		20615.7	3731254	181	0.000317992		20416	2.16689e-05		20416	0.000170352		21804.7	1339.93					20416	0.00617632		20416	0.00270483		20354.2	0
7	11	42	0.00425855	3806084		20616.2	3731360	181	2.09123e-06		20417	2.01003e-05		20417	0.000140872		21810.8	2788.81					20417	0.0064821		20417	0.00302124		20355.6	0
7	12	41	0.00305742	3812562		20617	3690262	179	0.000247619		20418	1.85562e-05		20418	0.000110702		21816.9	6106.57					20418	0.00912937		20418	0.00570776		20356.9	0
7	13	40	0.00197798	3819040		20617.6	3690368	179	8.64526e-06		20419	1.71608e-05		20419	8.08631e-05		21823	9587.56					20419	0.0115941		20419	0.00821046		20358.3	10.0002
7	14	39	0.00115925	3825518		20618.3	3649270	177	2.45382e-05		20420	1.60746e-05		20420	5.26865e-05		21829.1	9970.29					20420	0.0116241		20420	0.00825042		20359.7	13.2803
7	15	38	0.000618269	3831996		20618.9	3793698	184	1.11198e-07		20421	1.54642e-05		20421	2.75519e-05		21835.3	6444.36					20421	0.00944789		20421	0.00605861		20361.1	17.7297
7	16	37	0.000301208	3838474		20619.5	3793804	184	2.93584e-05		20422	1.55103e-05		20422	6.95891e-06		21841.4	3018.89					20422	0.00761807		20422	0.00421771		20362.5	32.1955
7	17	36	0.000134476	3844952		20619.7	3608278	175	5.90756e-08		20423	1.64093e-05		20423	-7.45968e-06		21847.5	914.132					20423	0.00835982		20423	0.00497897		20363.8	16.6709
7	18	35	5.51696e-05	3851430		20620.1	3793910	184	5.9158e-08		20424	1.84281e-05		20424	-1.3477e-05		21853.6	2217.67					20424	0.0112488		20424	0.00791283		20365.2	1.47959
7	19	34	2.08468e-05	3857908		20620.7	3794016	184	1.48914e-14		20425	2.17255e-05		20425	-9.75317e-06		21859.8	5767.09					20425	0.0135423		20425	0.010244		20367.1	0
7	20	33	7.26966e-06	3864386		20620.8	3752812	182	0.000145395		20426	2.65777e-05		20426	6.08747e-06		21865.9	9409.28					20426	0.012897		20426	0.00960142		20368.5	0
7	21	32	2.34333e-06	3870864		20621.4	3752918	182	2.0344e-06		20427	3.32332e-05		20427	3.62203e-05		21872	10029.6					20427	0.00975637		20427	0.00643335		20369.8	0
7	22	31	6.99177e-07	3877342		20622.2	3711820	180	0.000157893		20428	4.19297e-05		20428	8.27267e-05		21878.2	6374.21					20428	0.00669599		20428	0.00334567		20371.2	0
7	23	30	1.93306e-07	3883820		20622.8	3711926	180	1.90239e-05		20429	5.28744e-05		20429	0.000147434		21884.3	2951.3					20429	0.00559617		20429	0.00224062		20387.8	0
7	24	29	4.95657e-08	3890298		20623.6	3670828	178	2.31322e-05		20430	6.62246e-05		20430	0.000231746		21890.5	1146.28					20430	0.0059992		20430	0.00265482		20389.1	0
7	25	28	1.17941e-08	3896776		20624.2	3670934	178	3.45918e-05		20431	8.20568e-05		20431	0.000336383		21896.6	3112.33					20431	0.00613336		20431	0.00279538		20390.5	0
7	26	27	2.6054e-09	3903254		20625.1	3629836	176	9.21354e-08		20432	0.000100353		20432	0.00046127		21902.8	6628.06					20432	0.00506455		20432	0.0017169		20391.9	0
7	27	26	5.34442e-10	3909732		20626	3774370	183	8.57457e-05		20433	0.00012098		20433	0.00060535		21908.9	10311.5					20433	0.00359097		20433	0.000226742		20393.3	1.91987
7	28	25	1.01798e-10	3916210		20626.6	3774476	183	2.0344e-06		20434	0.000143678		20434	0.000766512		21915.1	10122.8					20434	0.00323154		20434	-0.000138503		20394.7	20.8168
7	29	24	1.80015e-11	3922688		20627.1	3774582	183	3.09547e-12		20435	0.000168067		20435	0.000941608		21921.2	6444.29					20435	0.00467276		20435	0.00131547		20396.1	42.7009
7	30	23	2.95409e-12	3929166		20627.4	3733378	181	0.000121456		20436	0.00019366		20436	0.0011266		21927.4	2998.5					20436	0.00697283		20436	0.00363596		20397.4	66.8995
7	31	22	4.49589e-13	3935644		20628	3733484	181	3.14626e-05		20437	0.000219878		20437	0.00131667		21933.5	1365.3					20437	0.00817953		20437	0.00484787		20398.8	74.0216
7	32	21	6.34035e-14	3942122		20628.9	3692386	179	2.40219e-05		20438	0.000246101		20438	0.00150665		21939.7	2853.15					20438	0.00727887		20438	0.00392542		20400.2	59.4449
7	33	20	8.27645e-15	3948600		20629.4	3692492	179	0.000125063		20439	0.000271698		20439	0.00169127		21945.9	5990.24					20439	0.00543595		20439	0.00204764		20401.6	37.4256
7	34	19	9.98667e-16	3955078		20630.3	3651394	177	1.37022e-07		20440	0.000296074		20440	0.00186556		21952	9231.32					20440	0.00474591		20440	0.00133456		20403	18.2182
7	35	18	1.11207e-16	3961556		20630.9	3651500	177	8.74845e-05		20441	0.000318699		20441	0.00202513		21958.2	9259.7					20441	0.00599217		20441	0.00257904		20404.3	4.23139
7	36	17	1.14058e-17	3968034		20631	3795928	184	2.60776e-05		20442	0.00033914		20442	0.00216635		21964.4	5942.57					20442	0.00789773		20442	0.00448916		20405.2	0
7	37	16	1.07498e-18	3974512		20631.6	3796034	184	9.14328e-07		20443	0.000357077		20443	0.0022866		21970.6	2677.81					20443	0.00848796		20443	0.0050671		20406.6	7.44929
7	38	15	9.28456e-20	3980990		20632.2	3796140	184	4.53973e-12		20444	0.000372286		20444	0.00238401		21976.7	969.061					20444	0.00730049		20444	0.00384521		20408	21.4767
7	39	14	7.3251e-21	3987468		20632.5	3754936	182	4.82469e-05		20445	0.000384638		20445	0.00245754		21982.9	2566.44					20445	0.00609832		20445	0.00260744		20409.4	27.3325
7	40	13	5.25904e-22	3993946		20633.1	3755042	182	2.14253e-05		20446	0.000394066		20446	0.00250669		21989.1	6090.53					20446	0.00710807		20446	0.00360682		20410.8	13.1921
7	41	12	3.42052e-23	4000424		20633.7	3755148	182	2.18992e-10		20447	0.000400542		20447	0.00253124		21995.3	9824.3					20447	0.010599		20447	0.00711592		20412.2	0
7	42	11	2.0047e-24	4006902		20634	3713944	180	1.27345e-05		20448	0.000404048		20448	0.00253108		22001.5	10114.8					20448	0.01423		20448	0.0107661		20413.5	0
7	43	10	1.05196e-25	4013380		20634.6	3714050	180	0.000143855		20449	0.000404622		20449	0.00250656		22007.7	6376.71					20449	0.0150443		20449	0.011566		20414.9	0
7	44	9	4.90424e-27	4019858		20635.6	3672952	178	1.00401e-07		20450	0.000402148		20450	0.00245672		22013.9	2854.17					20450	0.0124424		20450	0.00890876		20416.3	2.21166
7	45	8	2.01199e-28	4026336		20636.2	3673058	178	0.000224923		20451	0.000396631		20451	0.00238163		22020.1	949.162					20451	0.00891338		20451	0.00531311		20417.7	13.4161
7	46	7	7.17768e-30	4032814		20637.6	3776494	183	2.54489e-05		20452	0.000388061		20452	0.00228122		22026.3	2710.04					20452	0.00771226		20452	0.00407261		20419.1	27.7019
7	47	6	2.19285e-31	4039292		20637.7	3632066	176	5.19204e-05		20453	0.000376482		20453	0.00215587		22032.5	5907.93					20453	0.00995814		20453	0.00631958		20420.5	42.368
7	48	5	5.6227e-33	4045770		20638.2	3776600	183	1.6893e-05		20454	0.000362016		20454	0.00200664		22038.7	9107.23					20454	0.0135428		20454	0.00992091		20421.8	43.3597
7	49	4	1.17691e-34	4052248		20638.7	3776706	183	5.72747e-10		20455	0.000344925		20455	0.00183573		22044.9	8605.86					20455	0.0148933		20455	0.0112616		20423.2	39.1842
7	50	3	1.93135e-36	4058726		20639.1	3735502	181	8.48966e-06		20456	0.000325544		20456	0.00164597		22051.1	5364.18					20456	0.0126244		20456	0.00894003		20424.6	24.4565
7	51	2	2.33043e-38	4065204		20639.7	3735608	181	0.000165986		20457	0.000304393		20457	0.00144177		22057.3	2235.1					20457	0.00919422		20457	0.00544332		20426	9.40265
7	52	1	1.8386e-40	4071682		20640.3	3735714	181	1.34263e-08		20458	0.000282109		20458	0.00122849		22063.5	1297.66					20458	0.00834256		20458	0.0045554		20427.4	0
7	53	0	7.11603e-43	4078160		20640.7	3694510	179	8.64992e-08		20459	0.000259433		20459	0.0010124		22069.7	3428.72					20459	0.0113147		20459	0.00753628		20428.8	0
8	0	52	1.05229e-06	3756384		20641.3	3694616	179	0.000423893		20460	0.000237181		20460	0.000800354		22076	6782.51					20460	0.015576		20460	0.0118213		20430.2	0
8	1	51	1.12244e-05	3762862		20642.6	3798052	184	7.07324e-06		20461	0.000216303		20461	0.000600392		22082.2	10341					20461	0.0170569		20461	0.0132928		20431.5	0
8	2	50	5.87124e-05	3769340		20642.9	3653624	177	0.000211675		20462	0.000197497		20462	0.000418402		22088.4	10070.6					20462	0.0142604		20462	0.0104361		20432.9	0
8	3	49	0.000200726	3775818		20643.2	3798158	184	6.39351e-06		20463	0.000181622		20463	0.000261607		22094.7	6428.19					20463	0.00982308		20463	0.00591884		20434.3	0
8	4	48	0.000504388	3782296		20643.7	3798264	184	4.47083e-10		20464	0.000169387		20464	0.000136005		22100.9	2989.75					20464	0.00744878		20464	0.00348841		20435.7	0
8	5	47	0.000993257	3788774		20644.2	3757060	182	3.00862e-06		20465	0.000161391		20465	4.66283e-05		22107.1	1133.85					20465	0.00814232		20465	0.00416141		20437.1	13.0934
8	6	46	0.001596	3795252		20644.6	3612632	175	1.10509e-05		20466	0.000158094		20466	-2.64821e-06		22113.4	2211.33					20466	0.00980936		20466	0.00581865		20438.5	17.453
8	7	45	0.00215139	3801730		20644.8	3757166	182	8.88116e-05		20467	0.000159811		20467	-9.17237e-06		22119.6	5062.02					20467	0.00981497		20467	0.00579396		20439.8	21.0789
8	8	44	0.00248237	3808208		20645.4	3757272	182	2.41636e-08		20468	0.000166676		20468	2.81726e-05		22125.8	8001.87					20468	0.00761429		20468	0.00353592		20441.2	20.7778
8	9	43	0.00248944	3814686		20645.8	3716068	180	3.96545e-08		20469	0.00017867		20469	0.000109268		22132.1	8042.72					20469	0.00498556		20469	0.000843602		20442.6	13.8532
8	10	42	0.00219582	3821164		20646.4	3716174	180	0.000339191		20470	0.000195608		20470	0.000232564		22138.3	5044.25					20470	0.00408833		20470	-9.80779e-05		20444	0
8	11	41	0.0017198	3827642		20647	3716280	180	2.78831e-07		20471	0.000217147		20471	0.000395197		22144.6	2110.78					20471	0.00560473		20471	0.00140089		20445.4	4.32221
8	12	40	0.00120533	3834120		20647.5	3819610	185	2.78093e-06		20472	0.000242806		20472	0.000593126		22150.8	876.08					20472	0.00818812		20472	0.00397816		20446.8	17.7609
8	13	39	0.000760761	3840598		20648.1	3675182	178	0.000282993		20473	0.000271978		20473	0.000821253		22157.1	2819.3					20473	0.00945368		20473	0.00522089		20448.2	31.5835
8	14	38	0.000434721	3847076		20648.1	3819716	185	3.19675e-06		20474	0.000304027		20474	0.00107422		22163.3	6023.61					20474	0.00825593		20474	0.00397027		20449.6	36.0628
8	15	37	0.000225906	3853554		20648.7	3819822	185	3.66837e-10		20475	0.000338187		20475	0.0013456		22169.6	9398.92					20475	0.00600458		20475	0.0016528		20450.9	22.8341
8	16	36	0.000107161	3860032		20649.2	3778618	183	1.44645e-06		20476	0.000373718		20476	0.00162915		22175.9	9165.7					20476	0.00516888		20476	0.000767036		20452.3	8.78909
8	17	35	4.65494e-05	3866510		20649.3	3819928	185	9.1645e-18		20477	0.000409898		20477	0.00191878		22182.1	5774.2					20477	0.00673869		20477	0.00231466		20453.7	0
8	18	34	1.85667e-05	3872988		20649.8	3778724	183	5.87523e-05		20478	0.000446046		20478	0.00220877		22188.4	2580.69					20478	0.00927428		20478	0.00483909		20455.1	0
8	19	33	6.81531e-06	3879466		20649.8	3634190	176	3.27176e-05		20479	0.000481533		20479	0.00249382		22194.7	1142.32					20479	0.0102663		20479	0.00580152		20456.5	0
8	20	32	2.30672e-06	3885944		20650.3	3778830	183	3.34573e-08		20480	0.000515807		20480	0.00276926		22201	2569.29					20480	0.00874613		20480	0.00422196		20457.9	0
8	21	31	7.21026e-07	3892422		20650.9	3737626	181	2.35312e-08		20481	0.000548329		20481	0.00303056		22207.2	5293.81					20481	0.00649155		20481	0.00189936		20459.3	7.3164
8	22	30	2.08408e-07	3898900		20651.5	3737732	181	0.000306577		20482	0.000578594		20482	0.00327344		22213.5	7985.77					20482	0.00634164		20482	0.00170641		20460.7	23.2558
8	23	29	5.57615e-08	3905378		20651.6	3593198	174	1.57535e-07		20483	0.00060609		20483	0.00349359		22219.8	7740.43					20483	0.00943806		20483	0.00479838		20462	40.6642
8	24	28	1.38212e-08	3911856		20652	3737838	181	8.57941e-07		20484	0.000630279		20484	0.00368645		22226.1	4892.3					20484	0.0138171		20484	0.00918845		20463.4	44.5773
8	25	27	3.17534e-09	3918334		20653.2	3696740	179	0.000370068		20485	0.000650627		20485	0.00384747		22232.4	2126.35					20485	0.0157808		20485	0.0111351		20464.8	26.514
8	26	26	6.76403e-10	3924812		20653.8	3696846	179	4.58994e-06		20486	0.00066652		20486	0.00397148		22238.7	937.102					20486	0.013669		20486	0.00895876		20466.2	6.8274
8	27	25	1.3361e-10	3931290		20654.1	3800176	184	3.72562e-07		20487	0.00067736		20487	0.00405336		22245	2170.55					20487	0.0100893		20487	0.0052978		20467.6	0
8	28	24	2.44708e-11	3937768		20654.7	3800282	184	1.94565e-05		20488	0.000682609		20488	0.00408855		22251.2	4577.75					20488	0.0095792		20488	0.00474327		20469	10.2813
8	29	23	4.15419e-12	3944246		20654.9	3655748	177	6.92103e-05		20489	0.00068184		20489	0.00407342		22257.5	7032.97					20489	0.0142241		20489	0.00940531		20470.4	29.9605
8	30	22	6.53309e-13	3950724		20655.3	3800388	184	1.84663e-08		20490	0.000674799		20490	0.00400574		22263.8	6915.74					20490	0.021183		20490	0.0164095		20471.8	46.9909
8	31	21	9.51053e-14	3957202		20655.9	3759184	182	7.5829e-09		20491	0.000661501		20491	0.0038856		22270.2	4289.01					20491	0.0245556		20491	0.0197857		20473.2	51.2903
8	32	20	1.28026e-14	3963680		20655.9	3800494	184	2.59182e-15		20492	0.000642146		20492	0.00371464		22276.5	1767.88					20492	0.0212492		20492	0.016405		20474.5	41.4659
8	33	19	1.59163e-15	3970158		20656.4	3759290	182	0.000137193		20493	0.000617304		20493	0.00349758		22282.8	593.597					20493	0.0145922		20493	0.00963474		20475.9	26.1619
8	34	18	1.82449e-16	3976636		20656.7	3614756	175	7.14967e-07		20494	0.00058781		20494	0.00324141		22289.1	1746.28					20494	0.0107592		20494	0.00572245		20477.3	10.2231
8	35	17	1.92473e-17	3983114		20657	3759396	182	8.13761e-07		20495	0.000554751		20495	0.00295522		22295.4	4024.42					20495	0.012667		20495	0.00761935		20478.7	0
8	36	16	1.86442e-18	3989592		20658.2	3718298	180	0.000231345		20496	0.000519404		20496	0.00264973		22301.7	6390.27					20496	0.0177151		20496	0.0126941		20480.1	0
8	37	15	1.65381e-19	3996070		20658.8	3718404	180	9.87062e-06		20497	0.000483338		20497	0.00233809		22308	6410.94					20497	0.0205339		20497	0.0155135		20481.5	0
8	38	14	1.33912e-20	4002548		20659	3821734	185	1.37561e-07		20498	0.000447765		20498	0.00203043		22314.4	4016.21					20498	0.0185781		20498	0.0135023		20482.9	0
8	39	13	9.86071e-22	4009026		20659.6	3821840	185	8.7661e-06		20499	0.000414189		20499	0.00173938		22320.7	1794.35					20499	0.0149217		20499	0.00977048		20484.3	0
8	40	12	6.57381e-23	4015504		20660	3677306	178	6.40583e-05		20500	0.000383914		20500	0.00147583		22327	865.199					20500	0.0142257		20500	0.00903395		20485.7	0
8	41	11	3.94675e-24	4021982		20660.2	3821946	185	1.20741e-08		20501	0.000358081		20501	0.00124931		22333.3	1915.93					20501	0.0168053		20501	0.0116114		20487.1	0
8	42	10	2.12035e-25	4028460		20660.6	3677412	178	2.38214e-05		20502	0.000337631		20502	0.00106768		22339.7	3908.76					20502	0.0184637		20502	0.0132563		20488.4	0
8	43	9	1.0115e-26	4034938		20660.7	3822052	185	5.38301e-15		20503	0.000323311		20503	0.000937124		22346	5840.91					20503	0.0159703		20503	0.0106995		20489.8	3.37164
8	44	8	4.24405e-28	4041416		20660.8	3780742	183	3.37018e-09		20504	0.000315586		20504	0.000861458		22352.3	5969.92					20504	0.0108606		20504	0.00549482		20491.2	20.7228
8	45	7	1.54769e-29	4047894		20661.4	3780848	183	7.91498e-05		20505	0.000314753		20505	0.000843081		22358.7	4007.92					20505	0.00719779		20505	0.00175273		20492.6	35.8428
8	46	6	4.83113e-31	4054372		20661.9	3636314	176	1.09618e-06		20506	0.000320894		20506	0.000882575		22365	1964.44					20506	0.00718474		20506	0.00170204		20494	21.5019
8	47	5	1.26511e-32	4060850		20662	3780954	183	7.92896e-07		20507	0.000333914		20507	0.00097901		22371.4	749.21					20507	0.00956262		20507	0.00406874		20495.4	14.4938
8	48	4	2.70322e-34	4067328		20662.5	3781060	183	6.56134e-13		20508	0.000353563		20508	0.00113016		22377.7	1512.47					20508	0.0111955		20508	0.00567962		20496.8	8.14762
8	49	3	4.52659e-36	4073806		20663.2	3739856	181	0.000174399		20509	0.000379519		20509	0.00133318		22384.1	3150.21					20509	0.0101017		20509	0.0045292		20498.2	0
8	50	2	5.57119e-38	4080284		20663.8	3739962	181	1.59448e-05		20510	0.000411199		20510	0.00158304		22390.4	4785.8					20510	0.00728577		20510	0.00163373		20499.6	0
8	51	1	4.4816e-40	4086762		20665	3698864	179	6.52902e-05		20511	0.000448176		20511	0.00187601		22396.8	4420.15					20511	0.00552074		20511	-0.000201386		20501	0
8	52	0	1.76789e-42	4093240		20665.6	3698970	179	8.42913e-05		20512	0.000489797		20512	0.00220643		22403.2	2702.3					20512	0.00669582		20512	0.000935072		20502.4	0
9	0	51	4.67684e-07	3777942		20665.7	3802300	184	8.13138e-10		20513	0.000535424		20513	0.00256879		22409.5	1040.38					20513	0.0102453		20513	0.00447111		20541.4	0
9	1	50	4.8927e-06	3784420		20666.2	3802406	184	2.35367e-05		20514	0.000584381		20514	0.00295725		22415.9	806.501					20514	0.013429		20514	0.00763449		20542.8	0
9	2	49	2.50908e-05	3790898		20666.8	3802512	184	3.46976e-07		20515	0.000635944		20515	0.00336555		22422.3	2389.59					20515	0.013541		20515	0.00768772		20544.2	0
9	3	48	8.40647e-05	3797376		20666.9	3657872	177	1.6021e-06		20516	0.000689306		20516	0.00378675		22428.6	4429.61					20516	0.0105664		20516	0.0046161		20545.6	0
9	4	47	0.000206929	3803854		20667.4	3802618	184	9.31226e-13		20517	0.000743619		20517	0.00421351		22435	6366.78					20517	0.00731069		20517	0.00125851		20547	3.13399
9	5	46	0.000399001	3810332		20667.5	3657978	177	8.15706e-05		20518	0.000797859		20518	0.00463706		22441.4	5787.85					20518	0.0067811		20518	0.00065807		20548.4	15.9396
9	6	45	0.000627488	3816810		20668.1	3761414	182	6.78638e-05		20519	0.000850895		20519	0.00504765		22447.8	3715.76					20519	0.00963874		20519	0.003484		20549.8	33.075
9	7	44	0.000827457	3823288		20668.7	3761520	182	1.05996e-05		20520	0.000901458		20520	0.00543442		22454.1	1731.68					20520	0.0135754		20520	0.00740114		20551.2	19.1695
9	8	43	0.000933542	3829766		20669.3	3761626	182	5.65676e-11		20521	0.000948232		20521	0.00578608		22460.5	849.89					20521	0.0151475		20521	0.00892564		20552.6	3.10584
9	9	42	0.000914924	3836244		20670	3720422	180	3.39586e-05		20522	0.000989623		20522	0.00608896		22466.9	1592.93					20522	0.0132765		20522	0.00696636		20554	0
9	10	41	0.000788242	3842722		20670.5	3823858	185	2.84314e-10		20523	0.00102439		20523	0.00633235		22473.3	3520.8					20523	0.0108193		20523	0.00441434		20555.4	0
9	11	40	0.000602665	3849200		20670.6	3720528	180	9.48492e-05		20524	0.0010511		20524	0.00650404		22479.7	5667.95					20524	0.011845		20524	0.00538697		20556.8	0
9	12	39	0.000412079	3855678		20671.1	3823964	185	9.73153e-06		20525	0.00106866		20525	0.00659448		22486.1	5905.31					20525	0.017372		20525	0.010915		20558.2	0
9	13	38	0.000253587	3862156		20671.6	3824070	185	1.92171e-07		20526	0.00107627		20526	0.00659674		22492.5	3699.73					20526	0.0237433		20526	0.0172984		20573.6	0
9	14	37	0.000141191	3868634		20672	3679430	178	1.15332e-06		20527	0.00107354		20527	0.00650728		22498.9	1667.41					20527	0.0256157		20527	0.0191312		20575	0
9	15	36	7.14404e-05	3875112		20672.2	3824176	185	1.03868e-12		20528	0.00106061		20528	0.0063271		22505.3	596.357					20528	0.0215729		20528	0.0149805		20576.4	0
9	16	35	3.29725e-05	3881590		20672.6	3679536	178	0.000205524		20529	0.00103792		20529	0.0060595		22511.7	1399.45					20529	0.0160455		20529	0.00932955		20577.8	0
9	17	34	1.3925e-05	3888068		20673	3782972	183	3.50505e-05		20530	0.00100649		20530	0.00571289		22518.1	3064.67					20530	0.0145516		20530	0.00776165		20579.2	3.72159
9	18	33	5.39545e-06	3894546		20673.6	3783078	183	8.15351e-06		20531	0.000967684		20531	0.00529855		22524.5	4633.42					20531	0.0178551		20531	0.0110498		20580.6	12.964
9	19	32	1.92227e-06	3901024		20674.1	3783184	183	1.43595e-10		20532	0.000923151		20532	0.0048301		22530.9	4570.17					20532	0.0215512		20532	0.0147374		20582	30.5717
9	20	31	6.30898e-07	3907502		20674.5	3638544	176	0.000102662		20533	0.000874943		20533	0.00432456		22537.4	2970.16					20533	0.021122		20533	0.0142534		20583.4	31.6136
9	21	30	1.91041e-07	3913980		20674.9	3741980	181	2.22037e-05		20534	0.00082465		20534	0.00379505		22543.8	1375					20534	0.0169615		20534	0.00999622		20584.8	18.2856
9	22	29	5.34381e-08	3920458		20675.5	3742086	181	0.000107009		20535	0.000774259		20535	0.00325807		22550.2	673.938					20535	0.0138997		20535	0.00685335		20586.2	6.04462
9	23	28	1.38212e-08	3926936		20676.1	3742192	181	4.24591e-09		20536	0.00072551		20536	0.00272796		22556.6	1475.3					20536	0.0158477		20536	0.00878176		20587.6	0
9	24	27	3.30764e-09	3933414		20676.9	3700988	179	9.75888e-07		20537	0.000679974		20537	0.00221767		22563	3046.93					20537	0.0213001		20537	0.0142586		20589	0
9	25	26	7.3277e-10	3939892		20677.5	3701094	179	0.000379429		20538	0.000639024		20538	0.00173848		22569.5	4699.54					20538	0.024503		20538	0.0174618		20590.4	13.3956
9	26	25	1.50312e-10	3946370		20677.8	3804530	184	9.53463e-06		20539	0.000603834		20539	0.00129996		22575.9	4850.75					20539	0.0216058		20539	0.0144955		20591.8	26.4526
9	27	24	2.85492e-11	3952848		20678.4	3804636	184	3.00871e-06		20540	0.00057549		20540	0.000910955		22582.4	3180.22					20540	0.0148228		20540	0.0076		20593.2	27.116
9	28	23	5.01965e-12	3959326		20678.9	3804742	184	1.08693e-10		20541	0.000554698		20541	0.000577066		22588.8	1626.87					20541	0.0095737		20541	0.00225885		20594.6	19.2179
9	29	22	8.16636e-13	3965804		20679.5	3660102	177	0.000282234		20542	0.000542219		20542	0.000304405		22595.2	828.827					20542	0.00893327		20542	0.00158319		20596	8.88345
9	30	21	1.22844e-13	3972282		20679.8	3763538	182	7.71441e-06		20543	0.000538654		20543	9.76946e-05		22601.7	1643.52					20543	0.0115613		20543	0.00421685		20597.4	0
9	31	20	1.70702e-14	3978760		20680.4	3763644	182	5.59545e-05		20544	0.000544502		20544	-3.91931e-05		22608.1	3160.23					20544	0.0136643		20544	0.00632142		20598.8	0
9	32	19	2.18849e-15	3985238		20680.9	3763750	182	7.43496e-09		20545	0.000560286		20545	-0.000102184		22614.6	4776.29					20545	0.0127		20545	0.00532471		20600.2	0
9	33	18	2.58469e-16	3991716		20681.6	3619110	175	2.53887e-05		20546	0.000586087		20546	-9.08088e-05		22621	4578.37					20546	0.0096879		20546	0.00225789		20601.6	0
9	34	17	2.8069e-17	3998194		20681.8	3722546	180	4.3925e-07		20547	0.00062222		20547	-2.27428e-06		22627.5	2906.25					20547	0.00779542		20547	0.000325867		20603	0
9	35	16	2.79662e-18	4004672		20682.4	3722652	180	0.000297287		20548	0.000668608		20548	0.000163204		22633.9	1325.99					20548	0.008961		20548	0.00148979		20604.4	0
9	36	15	2.54963e-19	4011150		20682.6	3826088	185	3.66717e-06		20549	0.000725029		20549	0.00040418		22640.4	611.338					20549	0.0121107		20549	0.00466298		20605.8	0
9	37	14	2.12027e-20	4017628		20683	3722758	180	1.08945e-07		20550	0.000791006		20550	0.000717066		22646.9	1512.27					20550	0.0142415		20550	0.00680669		20607.2	0
9	38	13	1.60237e-21	4024106		20683.1	3826194	185	1.46578e-06		20551	0.000865961		20551	0.00109742		22653.3	3082.76					20551	0.0132742		20551	0.0058173		20608.6	9.29199
9	39	12	1.09563e-22	4030584		20683.7	3826300	185	8.63967e-11		20552	0.000948536		20552	0.0015342		22659.8	4717.71					20552	0.0100711		20552	0.00256696		20610	18.6079
9	40	11	6.74236e-24	4037062		20684.3	3826406	185	1.21939e-18		20553	0.00103747		20553	0.00201724		22666.3	4635.88					20553	0.00749433		20553	-4.85408e-05		20611.4	24.3083
9	41	10	3.71062e-25	4043540		20684.5	3681660	178	0.000370068		20554	0.001131		20554	0.00253195		22672.8	3038.44					20554	0.00766466		20554	0.000116554		20612.8	12.7996
9	42	9	1.81227e-26	4050018		20684.6	3785096	183	3.63467e-06		20555	0.00122707		20555	0.00306154		22679.2	1521.31					20555	0.0103013		20555	0.00277811		20614.2	0
9	43	8	7.78076e-28	4056496		20685.2	3785202	183	3.61552e-05		20556	0.00132341		20556	0.00358716		22685.7	899.964					20556	0.0131938		20556	0.00569962		20615.6	0
9	44	7	2.90191e-29	4062974		20685.7	3785308	183	1.00086e-08		20557	0.0014176		20557	0.00408886		22692.2	1842.72					20557	0.014059		20557	0.00657092		20617	0
9	45	6	9.25967e-31	4069452		20686.6	3640668	176	0.000107414		20558	0.00150716		20558	0.00454603		22698.7	3388.42					20558	0.0125538		20558	0.00504489		20618.4	0
9	46	5	2.4775e-32	4075930		20686.7	3744104	181	2.55827e-07		20559	0.00158995		20559	0.00494108		22705.2	5043.87					20559	0.0108862		20559	0.00335556		20657.8	0
9	47	4	5.40645e-34	4082408		20687.2	3744210	181	0.000262984		20560	0.00166384		20560	0.00525636		22711.7	4632.47					20560	0.012129		20560	0.00461214		20659.2	0
9	48	3	9.24179e-36	4088886		20687.8	3744316	181	3.26835e-07		20561	0.00172725		20561	0.00547898		22718.2	2893.98					20561	0.0172403		20561	0.00978379		20660.6	0
9	49	2	1.16066e-37	4095364		20688.8	3599676	174	1.34903e-06		20562	0.00177917		20562	0.00560071		22724.7	1312.56					20562	0.0232781		20562	0.0158939		20662	0
9	50	1	9.5234e-40	4101842		20689.3	3806654	184	9.17076e-07		20563	0.00181941		20563	0.0056204		22731.2	846.3					20563	0.0254009		20563	0.0180436		20663.4	6.47553
9	51	0	3.83043e-42	4108320		20689.4	3703218	179	0.000474446		20564	0.00184803		20564	0.00553885		22737.7	1552.67					20564	0.0219472		20564	0.0145519		20664.8	40.6561
10	0	50	1.83476e-07	3799500		20689.9	3806760	184	1.16881e-05		20565	0.00186591		20565	0.00536385		22744.2	3048.18					20565	0.0167566		20565	0.00930363		20666.2	72.1824
10	1	49	1.88181e-06	3805978		20690	3703324	179	2.2492e-06		20566	0.00187448		20566	0.00510785		22750.7	4687.2					20566	0.0151299		20566	0.00766189		20667.7	101.354
10	2	48	9.45728e-06	3812456		20690.5	3806866	184	5.36627e-09		20567	0.0018755		20567	0.00478607		22757.2	5230.83					20567	0.0182888		20567	0.0108626		20669.1	90.1234
10	3	47	3.10393e-05	3818934		20691.1	3806972	184	4.22197e-16		20568	0.00187093		20568	0.00441535		22763.7	3599.54					20568	0.0225704		20568	0.0151997		20670.5	57.2109
10	4	46	7.48127e-05	3825412		20691.5	3765662	182	8.08843e-08		20569	0.00186275		20569	0.00401267		22770.2	1993.87					20569	0.0235289		20569	0.0161746		20671.9	26.9198
10	5	45	0.000141185	3831890		20691.5	3662226	177	0.000153327		20570	0.00185301		20570	0.00359583		22776.7	638.839					20570	0.0206361		20570	0.0132526		20673.3	2.55047
10	6	44	0.000217208	3838368		20692	3765768	182	0.000115127		20571	0.00184303		20571	0.00317616		22783.3	447.919					20571	0.0179294		20571	0.0105187		20674.7	0
10	7	43	0.000280062	3844846		20692.6	3765874	182	3.02056e-07		20572	0.00183407		20572	0.00276468		22789.8	1783.51					20572	0.0196066		20572	0.0122198		20676.1	0
10	8	42	0.000308787	3851324		20693.8	3621234	175	4.25314e-06		20573	0.00182703		20573	0.0023692		22796.3	3446.38					20573	0.0248878		20573	0.0175667		20677.5	0
10	9	41	0.000295591	3857802		20694	3828212	185	3.31558e-07		20574	0.00182243		20574	0.00199446		22802.9	4980.18					20574	0.0281801		20574	0.0209001		20678.9	0
10	10	40	0.000248599	3864280		20694.2	3724776	180	0.000290665		20575	0.0018211		20575	0.00164769		22809.4	4112.77					20575	0.0252772		20575	0.0179638		20680.3	0
10	11	39	0.000185435	3870758		20694.6	3828318	185	5.13764e-06		20576	0.00182267		20576	0.00132614		22815.9	2439.26					20576	0.0182464		20576	0.010849		20681.8	0
10	12	38	0.000123624	3877236		20694.8	3724882	180	4.7244e-06		20577	0.00182743		20577	0.00103254		22822.5	1001.02					20577	0.012852		20577	0.00538785		20683.2	0
10	13	37	7.41254e-05	3883714		20695.2	3828424	185	3.40552e-09		20578	0.00183592		20578	0.000771611		22829	926.548					20578	0.0125024		20578	0.00502855		20684.6	6.08853
10	14	36	4.01852e-05	3890192		20695.8	3828530	185	8.44394e-16		20579	0.0018488		20579	0.000549253		22835.6	1941.94					20579	0.0157513		20579	0.00830721		20686	16.1465
10	15	35	1.97835e-05	3896670		20696.2	3787220	183	3.52573e-08		20580	0.00186707		20580	0.000374246		22842.1	3072.55					20580	0.018479		20580	0.0110552		20687.4	31.8734
10	16	34	8.87721e-06	3903148		20696.4	3683784	178	0.000208368		20581	0.00189208		20581	0.000258194		22848.7	3437.47					20581	0.0179152		20581	0.0104689		20688.8	27.2011
10	17	33	3.64193e-06	3909626		20696.8	3787326	183	6.49435e-05		20582	0.00192566		20582	0.000216881		22855.2	2574.49					20582	0.0150182		20582	0.00751764		20690.2	14.5678
10	18	32	1.36962e-06	3916104		20697	3683890	178	2.24173e-05		20583	0.00196945		20583	0.000264381		22861.8	1390.86					20583	0.0128994		20583	0.00534905		20691.6	4.31576
10	19	31	4.73173e-07	3922582		20697.3	3787432	183	2.86565e-07		20584	0.00202544		20584	0.000417814		22868.3	686.739					20584	0.0131073		20584	0.00552941		20693	6.96514
10	20	30	1.50445e-07	3929060		20697.9	3787538	183	1.3025e-13		20585	0.00209552		20585	0.000693382		22874.9	981.305					20585	0.0142163		20585	0.00661585		20694.5	21.1147
10	21	29	4.40864e-08	3935538		20698.7	3642792	176	9.32418e-06		20586	0.00218134		20586	0.00110534		22881.5	1863.73					20586	0.0139622		20586	0.00631699		20695.9	40.7611
10	22	28	1.19208e-08	3942016		20699	3746334	181	0.000214645		20587	0.00228452		20587	0.0016676		22888	2812.2					20587	0.0117688		20587	0.0040491		20697.3	62.3894
10	23	27	2.97688e-09	3948494		20699.6	3746440	181	7.45001e-06		20588	0.0024055		20588	0.00238418		22894.6	3565.52					20588	0.00898673		20588	0.00117843		20698.7	75.186
10	24	26	6.86972e-10	3954972		20700.9	3808778	184	8.33988e-09		20589	0.00254466		20589	0.00325844		22901.2	3118.35					20589	0.00754547		20589	-0.000343365		20700.1	83.0158
10	25	25	1.46554e-10	3961450		20701.2	3705342	179	0.000139286		20590	0.00270183		20590	0.00428935		22907.7	2018.35					20590	0.00865253		20590	0.000704988		20701.5	79.3985
10	26	24	2.89061e-11	3967928		20701.5	3808884	184	1.88733e-05		20591	0.00287598		20591	0.00546843		22914.3	850.396					20591	0.0119602		20591	0.00397226		20702.9	49.1879
10	27	23	5.27063e-12	3974406		20701.8	3705448	179	5.18715e-05		20592	0.00306551		20592	0.00678236		22920.9	311.816					20592	0.0154607		20592	0.00742758		20704.3	20.0082
10	28	22	8.88091e-13	3980884		20702	3808990	184	1.22013e-07		20593	0.00326813		20593	0.00821216		22927.5	424.199					20593	0.0167339		20593	0.00862297		20705.8	0
10	29	21	1.382e-13	3987362		20702.6	3809096	184	1.78697e-13		20594	0.00348085		20594	0.00973266		22934.1	949.36					20594	0.0150469		20594	0.00681727		20707.2	0
10	30	20	1.98441e-14	3993840		20703.5	3664350	177	9.20182e-06		20595	0.00370027		20595	0.0113153		22940.7	1355.4					20595	0.0122378		20595	0.00387095		20708.6	0
10	31	19	2.62618e-15	4000318		20703.7	3767892	182	8.17846e-05		20596	0.003922		20596	0.0129234		22947.3	1132.85					20596	0.0112236		20596	0.00273609		20710	0
10	32	18	3.19856e-16	4006796		20704.1	3664456	177	6.83241e-05		20597	0.00414122		20597	0.0145164		22953.9	688.608					20597	0.0136107		20597	0.0050386		20711.4	10.2234
10	33	17	3.5788e-17	4013274		20704.3	3767998	182	4.83171e-06		20598	0.00435269		20598	0.0160501		22960.5	746.148					20598	0.0183584		20598	0.009726		20712.8	32.2422
10	34	16	3.67057e-18	4019752		20704.9	3768104	182	1.36757e-11		20599	0.00455106		20599	0.0174795		22967.1	1940.2					20599	0.0223171		20599	0.013612		20714.2	33.7621
10	35	15	3.442e-19	4026230		20705.5	3830336	185	2.85772e-09		20600	0.00473049		20600	0.0187553		22973.7	3585.17					20600	0.022945		20600	0.0141254		20715.7	20.304
10	36	14	2.94188e-20	4032708		20706	3726900	180	7.10519e-05		20601	0.00488584		20601	0.0198342		22980.3	5035.78					20601	0.0214007		20601	0.012439		20717.1	13.0451
10	37	13	2.28337e-21	4039186		20706.1	3830442	185	7.6219e-06		20602	0.00501231		20602	0.0206757		22986.9	4497.16					20602	0.0219846		20602	0.0129045		20718.5	20.9097
10	38	12	1.60237e-22	4045664		20706.6	3727006	180	5.70717e-05		20603	0.00510599		20603	0.0212469		22993.5	2759.92					20603	0.0272493		20603	0.0181051		20719.9	41.175
10	39	11	1.01135e-23	4052142		20706.7	3830548	185	6.56995e-08		20604	0.00516415		20604	0.0215246		23000.1	1170.27					20604	0.0341767		20604	0.0249874		20721.3	59.6743
10	40	10	5.70508e-25	4058620		20707.2	3830654	185	1.92443e-13		20605	0.00518538		20605	0.0214969		23006.7	203.423					20605	0.0368009		20605	0.0275155		20722.7	55.5597
10	41	9	2.85432e-26	4065098		20708.3	3685908	178	9.73269e-06		20606	0.0051699		20606	0.0211655		23013.4	0					20606	0.0330257		20606	0.0235688		20724.1	40.6033
10	42	8	1.25465e-27	4071576		20708.4	3789450	183	4.13417e-05		20607	0.00511892		20607	0.0205405		23020	346.041					20607	0.027184		20607	0.0175319		20725.6	6.00595
10	43	7	4.78816e-29	4078054		20708.9	3686014	178	0.000252274		20608	0.00503526		20608	0.0196456		23026.6	1205.1					20608	0.0247915		20608	0.0149857		20727	0
10	44	6	1.56257e-30	4084532		20709	3789556	183	3.62378e-06		20609	0.00492256		20609	0.0185114		23033.2	2077.39					20609	0.0263493		20609	0.0164376		20728.4	0
10	45	5	4.27369e-32	4091010		20709.5	3789662	183	3.36632e-11		20610	0.00478537		20610	0.0171759		23039.9	2162.97					20610	0.0278586		20610	0.0178417		20729.8	0
10	46	4	9.52886e-34	4097488		20710.7	3748458	181	4.55461e-05		20611	0.0046292		20611	0.0156856		23046.5	1562.81					20611	0.0262257		20611	0.016068		20731.2	0
10	47	3	1.66352e-35	4103966		20711.3	3748564	181	6.29252e-05		20612	0.00445834		20612	0.0140763		23053.1	947.572					20612	0.0223044		20612	0.0119806		20744	0
10	48	2	2.13272e-37	4110444		20711.4	3645022	176	0.000121673		20613	0.00427885		20613	0.0123989		23059.8	576.743					20613	0.0193825		20613	0.00890638		20745.4	0
10	49	1	1.78564e-39	4116922		20711.9	3748670	181	1.25418e-09		20614	0.00409513		20614	0.0106903		23066.4	936.582					20614	0.0202001		20614	0.00961778		20746.8	0
10	50	0	7.32569e-42	4123400		20713	3811008	184	1.10015e-05		20615	0.00391217		20615	0.00899212		23073.1	1828.02					20615	0.0244664		20615	0.0138207		20748.2	0
11	0	49	6.41525e-08	3821058		20713.1	3707466	179	5.40492e-06		20616	0.00373445		20616	0.00734203		23079.7	2748.01					20616	0.0283191		20616	0.0176073		20749.6	16.1879
11	1	48	6.44815e-07	3827536		20713.6	3811114	184	1.30292e-06		20617	0.00356629		20617	0.00577599		23086.4	2775.18					20617	0.0277004		20617	0.0168721		20751.1	42.0631
11	2	47	3.17447e-06	3834014		20713.7	3707572	179	0.00030484		20618	0.00341216		20618	0.00433133		23093	1926.8					20618	0.0229071		20618	0.0119153		20752.5	44.8359
11	3	46	1.02017e-05	3840492		20714.2	3811220	184	2.46848e-11		20619	0.00327544		20619	0.00303632		23099.7	1028.31					20619	0.0182051		20619	0.00705319		20753.9	14.0932
11	4	45	2.40656e-05	3846970		20715.4	3770016	182	1.55079e-05		20620	0.00316025		20620	0.00192526		23106.4	616.221					20620	0.016711		20620	0.00543928		20755.3	1.70385
11	5	44	4.44288e-05	3853448		20716	3770122	182	3.2138e-05		20621	0.00307002		20621	0.00102662		23113	1252.44					20621	0.0173407		20621	0.00597656		20756.7	0
11	6	43	6.68331e-05	3859926		20716.1	3666580	177	0.000328067		20622	0.00300799		20622	0.000367426		23119.7	2370.62					20622	0.0171574		20622	0.00569361		20758.1	10.5646
11	7	42	8.42146e-05	3866404		20716.5	3770228	182	2.13517e-09		20623	0.00297743		20623	-2.51153e-05		23126.4	3452.65					20623	0.0152153		20623	0.00363343		20759.6	18.3281
11	8	41	9.06926e-05	3872882		20717.6	3832566	185	4.13731e-06		20624	0.00297977		20624	-0.000139448		23133	3013.77					20624	0.013151		20624	0.00145175		20761	39.9325
11	9	40	8.47498e-05	3879360		20717.8	3729024	180	3.67257e-06		20625	0.00301717		20625	4.23909e-05		23139.7	1798.26					20625	0.0127591		20625	0.000964546		20762.4	31.6847
11	10	39	6.95383e-05	3885838		20718.1	3832672	185	6.18051e-07		20626	0.00309019		20626	0.00052523		23146.4	573.812					20626	0.0140476		20626	0.00217967		20763.8	18.2251
11	11	38	5.05733e-05	3892316		20718.4	3729130	180	0.000359555		20627	0.00319864		20627	0.00130755		23153.1	82.9068					20627	0.0156225		20627	0.00368661		20765.2	2.71504
11	12	37	3.2851e-05	3898794		20718.6	3625588	175	4.77394e-05		20628	0.0033414		20628	0.0023801		23159.8	519.444					20628	0.0162359		20628	0.0042229		20766.7	0
11	13	36	1.91793e-05	3905272		20718.7	3832778	185	1.89883e-11		20629	0.00351639		20629	0.00372525		23166.4	1694.45					20629	0.0156018		20629	0.0034989		20768.1	9.06892
11	14	35	1.01166e-05	3911750		20719	3729236	180	6.09343e-08		20630	0.00372057		20630	0.00531758		23173.1	2865.56					20630	0.0141719		20630	0.0019716		20769.5	34.1848
11	15	34	4.84211e-06	3918228		20719.3	3832884	185	1.51396e-19		20631	0.00394962		20631	0.0071207		23179.8	3388.05					20631	0.012739		20631	0.000443091		20770.9	61.8324
11	16	33	2.11066e-06	3924706		20720	3791574	183	7.15751e-06		20632	0.00419893		20632	0.00909572		23186.5	2434.78					20632	0.0122784		20632	-9.97776e-05		20772.3	61.4434
11	17	32	8.40446e-07	3931184		20720.6	3791680	183	2.02717e-05		20633	0.00446253		20633	0.0111922		23193.2	1326.24					20633	0.0136495		20633	0.0012123		20773.8	33.4814
11	18	31	3.06487e-07	3937662		20720.9	3688138	178	0.000630897		20634	0.0047339		20634	0.0133553		23199.9	547.372					20634	0.0167384		20634	0.00426447		20775.2	5.24684
11	19	30	1.02576e-07	3944140		20721.1	3791786	183	2.79214e-09		20635	0.00500619		20635	0.0155272		23206.6	551.771					20635	0.0198636		20635	0.00735556		20776.6	0
11	20	29	3.15619e-08	3950618		20722.4	3750582	181	1.36441e-06		20636	0.00527189		20636	0.0176444		23213.3	908.436					20636	0.0210862		20636	0.0085241		20778	0
11	21	28	8.9406e-09	3957096		20723	3750688	181	0.000202296		20637	0.0055244		20637	0.0196512		23220.1	1264.35					20637	0.0207189		20637	0.00808654		20779.4	0
11	22	27	2.33414e-09	3963574		20723.4	3647146	176	0.000198302		20638	0.00575684		20638	0.0214895		23226.8	1160.68					20638	0.0215525		20638	0.00886703		20780.9	0
11	23	26	5.62068e-10	3970052		20723.6	3750794	181	1.15802e-07		20639	0.00596274		20639	0.0231044		23233.5	629.996					20639	0.0256324		20639	0.0129352		20782.3	0
11	24	25	1.24904e-10	3976530		20724.5	3813132	184	1.76831e-06		20640	0.00613692		20640	0.0244522		23240.2	139.598					20640	0.031282		20640	0.018595		20783.7	0
11	25	24	2.56213e-11	3983008		20725.1	3813238	184	6.39351e-06		20641	0.00627523		20641	0.0254978		23246.9	0					20641	0.0344698		20641	0.0217674		20785.1	0
11	26	23	4.85137e-12	3989486		20725.6	3709696	179	0.000529866		20642	0.00637476		20642	0.0262162		23253.7	189.079					20642	0.0333279		20642	0.0205626		20786.5	13.7809
11	27	22	8.47724e-13	3995964		20725.7	3813344	184	1.45302e-09		20643	0.00643398		20643	0.0265945		23260.4	498.783					20643	0.0301463		20643	0.0172977		20788	46.0479
11	28	21	1.36629e-13	4002442		20726	3606154	174	5.35e-06		20644	0.0064524		20644	0.0266283		23267.1	805.905					20644	0.0284919		20644	0.0155817		20789.4	81.341
11	29	20	2.02951e-14	4008920		20726.2	3709802	179	1.01988e-06		20645	0.00643084		20645	0.026324		23273.9	1017.25					20645	0.0294108		20645	0.0164733		20790.8	97.6476
11	30	19	2.7754e-15	4015398		20726.3	3813450	184	6.43348e-17		20646	0.00637069		20646	0.025693		23280.6	792.613					20646	0.0309791		20646	0.0180259		20792.2	72.1852
11	31	18	3.48933e-16	4021876		20727	3772140	182	4.23087e-07		20647	0.00627444		20647	0.0247562		23287.3	480.12					20647	0.0310729		20647	0.0180903		20793.7	45.1746
11	32	17	4.02615e-17	4028354		20727.6	3772246	182	8.65913e-05		20648	0.00614544		20648	0.0235412		23294.1	152.958					20648	0.0297776		20648	0.0167529		20795.1	1.07452
11	33	16	4.25452e-18	4034832		20728.1	3668704	177	0.000277824		20649	0.00598692		20649	0.0220749		23300.8	25.7436					20649	0.0289262		20649	0.0158685		20796.5	0
11	34	15	4.10693e-19	4041310		20728.2	3772352	182	1.04206e-07		20650	0.00580335		20650	0.0203946		23307.6	234.442					20650	0.0298089		20650	0.0167422		20797.9	0
11	35	14	3.61049e-20	4047788		20729.1	3834690	185	6.2571e-07		20651	0.00559854		20651	0.0185318		23314.3	599.178					20651	0.0316595		20651	0.0185987		20799.3	0
11	36	13	2.88016e-21	4054266		20729.6	3834796	185	2.74008e-06		20652	0.00537767		20652	0.0165297		23321.1	916.953					20652	0.0324115		20652	0.019347		20800.7	6.19055
11	37	12	2.07579e-22	4060744		20730.2	3731254	180	0.000489107		20653	0.00514603		20653	0.0144323		23327.8	666.869					20653	0.0306895		20653	0.0175951		20802.1	24.4807
11	38	11	1.34464e-23	4067222		20730.2	3834902	185	8.94166e-10		20654	0.00490997		20654	0.0122927		23334.6	269.915					20654	0.0270289		20654	0.0138847		20803.6	75.6176
11	39	10	7.77965e-25	4073700		20730.8	3835008	185	1.23721e-16		20655	0.00467498		20655	0.0101566		23341.4	0					20655	0.0233485		20655	0.010157		20805	133.623
11	40	9	3.98956e-26	4080178		20730.8	3731360	180	3.21655e-06		20656	0.00444805		20656	0.00808225		23348.1	0					20656	0.0211232		20656	0.00790376		20806.4	160.044
11	41	8	1.79643e-27	4086656		20730.8	3627712	175	1.65763e-05		20657	0.00423604		20657	0.00612696		23354.9	134.688					20657	0.0201829		20657	0.00695291		20807.8	109.314
11	42	7	7.01901e-29	4093134		20731.6	3793698	183	1.80806e-07		20658	0.00404542		20658	0.00434464		23361.7	390.214					20658	0.0193706		20658	0.00613344		20809.3	54.0743
11	43	6	2.34385e-30	4099612		20732.2	3793804	183	4.77362e-05		20659	0.0038834		20659	0.00279544		23368.5	503.335					20659	0.0180432		20659	0.00479414		20810.7	9.95434
11	44	5	6.55624e-32	4106090		20732.7	3793910	183	9.61898e-08		20660	0.00375489		20660	0.00152008		23375.2	392.047					20660	0.0166425		20660	0.00338185		20812.2	0
11	45	4	1.4943e-33	4112568		20732.8	3690262	178	0.000370432		20661	0.00366576		20661	0.000567413		23382	211.265					20661	0.015859		20661	0.00259492		20813.6	0
11	46	3	2.66542e-35	4119046		20733.3	3794016	183	2.42131e-14		20662	0.00362027		20662	-2.74103e-05		23388.8	4.05993					20662	0.015707		20662	0.00244739		20815	0
11	47	2	3.48991e-37	4125524		20733.4	3690368	178	1.29331e-05		20663	0.00362144		20663	-0.000239439		23395.6	86.924					20663	0.015635		20663	0.002381		20816.4	0
11	48	1	2.98283e-39	4132002		20733.5	3586720	173	1.81133e-08		20664	0.00367131		20664	-5.22864e-05		23402.4	138.407					20664	0.0152786		20664	0.00202659		20823.6	0
11	49	0	1.2487e-41	4138480		20734.8	3752812	181	0.000229933		20665	0.00377059		20665	0.000540232		23409.2	289.978					20665	0.0147947		20665	0.00154263		20825	0
12	0	48	2.01505e-08	3842616		20735.4	3752918	181	3.21728e-06		20666	0.00391902		20666	0.00153626		23416	628.871					20666	0.0144189		20666	0.00116713		20826.4	0
12	1	47	1.98405e-07	3849094		20735.5	3649270	176	3.57029e-05		20667	0.00411414		20667	0.00291539		23422.8	669.466					20667	0.014055		20667	0.000802462		20827.8	0
12	2	46	9.56412e-07	3855572		20736.1	3815256	184	4.19132e-08		20668	0.00435337		20668	0.00465597		23429.6	405.866					20668	0.0135217		20668	0.000264712		20829.3	7.35057
12	3	45	3.0082e-06	3862050		20736.7	3815362	184	1.355e-05		20669	0.004632		20669	0.0067187		23436.4	38.417					20669	0.0130893		20669	-0.000172911		20830.7	43.6486
12	4	44	6.942e-06	3868528		20737.2	3815468	184	3.98179e-08		20670	0.00494454		20670	0.00905745		23443.2	0					20670	0.0135039		20670	0.000244123		20832.1	73.7224
12	5	43	1.25312e-05	3875006		20737.4	3711820	179	0.000242857		20671	0.00528447		20671	0.0116173		23450	0					20671	0.0152048		20671	0.00196056		20833.5	105.313
12	6	42	1.84219e-05	3881484		20737.8	3815574	184	3.20738e-14		20672	0.00564364		20672	0.0143299		23456.8	95.9979					20672	0.0176291		20672	0.00440699		20835	118.522
12	7	41	2.26732e-05	3887962		20738	3711926	179	2.92609e-05		20673	0.00601453		20673	0.0171319		23463.6	555.565					20673	0.0196307		20673	0.00642408		20836.4	86.0597
12	8	40	2.38359e-05	3894440		20738.2	3608278	174	8.35998e-08		20674	0.00638778		20674	0.0199444		23470.4	668.025					20674	0.0207599		20674	0.00755691		20837.8	47.1013
12	9	39	2.17307e-05	3900918		20739.3	3774370	182	0.000135601		20675	0.00675467		20675	0.022694		23477.3	356.592					20675	0.021926		20675	0.00872579		20839.2	9.22623
12	10	38	1.73846e-05	3907396		20739.9	3774476	182	3.21728e-06		20676	0.00710608		20676	0.0253039		23484.1	62.6044					20676	0.0244784		20676	0.0112963		20840.7	0
12	11	37	1.23191e-05	3913874		20740.1	3670828	177	3.46051e-05		20677	0.0074336		20677	0.0277031		23490.9	35.2052					20677	0.0285981		20677	0.0154516		20842.1	0
12	12	36	7.79159e-06	3920352		20740.5	3774582	182	4.89529e-12		20678	0.00772951		20678	0.0298265		23497.8	356.564					20678	0.0328331		20678	0.0197227		20843.5	0
12	13	35	4.42599e-06	3926830		20740.5	3836814	185	1.40688e-08		20679	0.00798721		20679	0.0316184		23504.6	860.851					20679	0.035506		20679	0.0224127		20844.9	0
12	14	34	2.26974e-06	3933308		20740.7	3670934	177	5.17484e-05		20680	0.00820113		20680	0.0330318		23511.4	1353.19					20680	0.0363137		20680	0.0232148		20846.4	0
12	15	33	1.05533e-06	3939786		20741.1	3836920	185	5.34184e-06		20681	0.00836705		20681	0.0340308		23518.3	1549					20681	0.0361531		20681	0.0230366		20847.8	0
12	16	32	4.46487e-07	3946264		20741.7	3837026	185	2.08278e-08		20682	0.00848187		20682	0.0345893		23525.1	1075.57					20682	0.0357588		20682	0.0226216		20849.2	8.22938
12	17	31	1.72399e-07	3952742		20742	3733378	180	0.000186813		20683	0.00854414		20683	0.0346949		23532	558.455					20683	0.0349655		20683	0.0218022		20850.7	37.7137
12	18	30	6.09045e-08	3959220		20742.3	3837132	185	3.33074e-14		20684	0.0085538		20684	0.0343468		23538.8	28.484					20684	0.0334678		20684	0.0202694		20852.1	52.2153
12	19	29	1.97262e-08	3965698		20742.6	3733484	180	4.8393e-05		20685	0.00851205		20685	0.0335547		23545.7	0					20685	0.0321917		20685	0.0189603		20853.5	34.311
12	20	28	5.86727e-09	3972176		20742.9	3629836	175	1.34056e-07		20686	0.00842143		20686	0.0323399		23552.5	0					20686	0.0328474		20686	0.0196048		20854.9	7.64852
12	21	27	1.60472e-09	3978654		20743.8	3795928	183	4.24017e-05		20687	0.0082849		20687	0.0307269		23559.4	255.048					20687	0.0354329		20687	0.022201		20856.4	0
12	22	26	4.03986e-10	3985132		20744.4	3796034	183	1.48668e-06		20688	0.00810777		20688	0.0287602		23566.2	420.163					20688	0.0373692		20688	0.0241392		20857.8	0
12	23	25	9.3678e-11	3991610		20744.7	3692386	178	3.59361e-05		20689	0.00789505		20689	0.0264814		23573.1	262.56					20689	0.0361157		20689	0.0228483		20859.2	0
12	24	24	2.00167e-11	3998088		20744.9	3796140	183	7.38151e-12		20690	0.00765352		20690	0.0239474		23580	0					20690	0.032165		20690	0.0188267		20860.7	4.32575
12	25	23	3.94174e-12	4004566		20745.3	3692492	178	0.00018709		20691	0.00739159		20691	0.0212287		23586.8	0					20691	0.0285439		20691	0.0151366		20862.1	31.1795
12	26	22	7.15267e-13	4011044		20746.5	3754936	181	7.62994e-05		20692	0.00711619		20692	0.0183829		23593.7	57.4522					20692	0.027319		20692	0.0138687		20863.5	66.988
12	27	21	1.19551e-13	4017522		20747.1	3755042	181	3.38828e-05		20693	0.00683694		20693	0.0154908		23600.6	336.062					20693	0.0277609		20693	0.0142846		20864.9	99.4604
12	28	20	1.83924e-14	4024000		20747.6	3651394	176	1.99366e-07		20694	0.00656249		20694	0.0126247		23607.5	538.701					20694	0.0279857		20694	0.0144775		20866.4	106.45
12	29	19	2.60193e-15	4030478		20747.7	3755148	181	3.46321e-10		20695	0.00630235		20695	0.00986423		23614.4	639.613					20695	0.0269817		20695	0.0134237		20867.8	76.044
12	30	18	3.38029e-16	4036956		20748.2	3651500	176	0.000127289		20696	0.00606648		20696	0.00729271		23621.2	532.078					20696	0.0249629		20696	0.0113391		20869.2	41.7124
12	31	17	4.02615e-17	4043434		20748.2	3817486	184	1.10328e-05		20697	0.00586283		20697	0.00497654		23628.1	318.038					20697	0.022814		20697	0.00911845		20870.7	6.08655
12	32	16	4.38747e-18	4049912		20748.8	3817592	184	5.20464e-07		20698	0.00570086		20698	0.0029949		23635	92.6401					20698	0.021333		20698	0.00756861		20872.1	0
12	33	15	4.36361e-19	4056390		20749.3	3713944	179	1.95871e-05		20699	0.0055876		20699	0.00140625		23641.9	0					20699	0.020488		20699	0.00665688		20873.5	0
12	34	14	3.94897e-20	4062868		20749.4	3817698	184	5.23815e-12		20700	0.0055311		20700	0.000277849		23648.8	0					20700	0.0195235		20700	0.00561829		20875	20.2364
12	35	13	3.24018e-21	4069346		20749.9	3714050	179	0.000221265		20701	0.00553614		20701	-0.000350683		23655.7	0					20701	0.0179733		20701	0.00398066		20876.4	52.0406
12	36	12	2.40013e-22	4075824		20751	3776494	182	4.02459e-05		20702	0.00560772		20702	-0.000437917		23662.6	0					20702	0.0162088		20702	0.00211921		20877.8	84.1196
12	37	11	1.59676e-23	4082302		20751.5	3776600	182	2.67153e-05		20703	0.00574968		20703	4.88992e-05		23669.5	0					20703	0.0148806		20703	0.00069178		20879.2	87.1888
12	38	10	9.48145e-25	4088780		20752.1	3776706	182	9.05763e-10		20704	0.00596266		20704	0.00111699		23724.9	0					20704	0.0141897		20704	-9.89689e-05		20880.7	73.4215
12	39	9	4.98696e-26	4095258		20752.1	3672952	177	1.50197e-07		20705	0.00624741		20705	0.00277463		23731.8	0					20705	0.014103		20705	-0.000286861		20882.1	52.2217
12	40	8	2.30167e-27	4101736		20752.6	3839044	185	4.0548e-06		20706	0.00660161		20706	0.00500392		23738.8	0					20706	0.0149851		20706	0.000496552		20883.5	33.3954
12	41	7	9.21245e-29	4108214		20752.7	3673058	177	0.000336479		20707	0.0070221		20707	0.00778002		23745.7	0					20707	0.0172395		20707	0.00266046		20885	19.4268
12	42	6	3.14955e-30	4114692		20753.2	3839150	185	2.40214e-07		20708	0.00750254		20708	0.0110513		23752.7	0					20708	0.0203081		20708	0.00564089		20886.4	14.2201
12	43	5	9.01482e-32	4121170		20753.7	3839256	185	3.89503e-12		20709	0.00803521		20709	0.0147543		23759.6	46.0503					20709	0.0226706		20709	0.00790026		20887.8	24.9148
12	44	4	2.10136e-33	4127648		20753.8	3735502	180	1.3058e-05		20710	0.00861159		20710	0.0188187		23766.6	85.0865					20710	0.0232179		20710	0.00831724		20889.3	43.4947
12	45	3	3.83154e-35	4134126		20754.3	3839362	185	1.75185e-20		20711	0.00922004		20711	0.0231481		23773.5	26.2255					20711	0.0225212		20711	0.00747031		20890.7	63.3232
12	46	2	5.1258e-37	4140604		20754.4	3735608	180	0.000255305		20712	0.00984925		20712	0.0276488		23780.5	0					20712	0.0225517		20712	0.00735476		20892.1	63.0623
12	47	1	4.47424e-39	4147082		20755	3735714	180	2.06511e-08		20713	0.0104856		20713	0.0322069		23787.4	0					20713	0.0248901		20713	0.00957071		20893.6	40.945
12	48	0	1.91207e-41	4153560		20755.4	3798052	183	1.1501e-05		20714	0.0111157		20714	0.0367119		23794.4	0					20714	0.0291219		20714	0.0136993		20895	16.5835
13	0	47	5.72321e-09	3864174		20755.7	3632066	175	7.55437e-05		20715	0.0117263		20715	0.0410526		23801.3	0					20715	0.0333524		20715	0.0178241		20896.4	0.272512
13	1	46	5.51776e-08	3870652		20756	3798158	183	1.03957e-05		20716	0.0123046		20716	0.0451232		23808.3	0					20716	0.0360727		20716	0.0204193		20897.9	0
13	2	45	2.60325e-07	3877130		20756.5	3798264	183	7.26949e-10		20717	0.0128383		20717	0.0488205		23815.3	0					20717	0.0371494		20717	0.0213502		20899.3	0
13	3	44	8.01e-07	3883608		20756.7	3694510	178	1.29401e-07		20718	0.0133167		20718	0.0520555		23822.3	0					20718	0.0377912		20718	0.0218406		20900.7	0
13	4	43	1.80739e-06	3890086		20757.3	3694616	178	0.000634133		20719	0.0137303		20719	0.05475		23829.2	0					20719	0.0398787		20719	0.0237937		20902.2	0
13	5	42	3.18841e-06	3896564		20758.2	3757060	181	4.75794e-06		20720	0.0140714		20720	0.0568393		23836.2	97.2747					20720	0.0438856		20720	0.0276893		20903.6	0
13	6	41	4.57823e-06	3903042		20758.8	3757166	181	0.00014045		20721	0.0143346		20721	0.0582794		23843.2	197.92					20721	0.0472137		20721	0.030899		20905	0
13	7	40	5.50059e-06	3909520		20759.4	3757272	181	3.82132e-08		20722	0.0145154		20722	0.0590338		23850.2	140.949					20722	0.0466549		20722	0.0301774		20906.5	34.6631
13	8	39	5.64163e-06	3915998		20759.8	3819610	184	4.52174e-06		20723	0.0146121		20723	0.0590889		23857.2	11.5194					20723	0.0426677		20723	0.0259885		20907.9	80.8652
13	9	38	5.01478e-06	3922476		20760.2	3653624	176	0.000307986		20724	0.0146245		20724	0.0584425		23864.2	0					20724	0.0392541		20724	0.0223822		20909.3	123.027
13	10	37	3.90896e-06	3928954		20760.3	3819716	184	5.19786e-06		20725	0.0145534		20725	0.057104		23871.2	0					20725	0.0393625		20725	0.0223417		20910.8	107.976
13	11	36	2.69709e-06	3935432		20760.9	3819822	184	5.96471e-10		20726	0.0144026		20726	0.0551044		23878.2	0					20726	0.04188		20726	0.0247413		20912.2	70.5036
13	12	35	1.65975e-06	3941910		20761.2	3716068	179	6.0993e-08		20727	0.0141776		20727	0.0524917		23885.2	0					20727	0.043904		20727	0.0266442		20913.6	37.9198
13	13	34	9.16626e-07	3948388		20761.5	3819928	184	1.49013e-17		20728	0.013884		20728	0.0493144		23892.2	0					20728	0.0442678		20728	0.0268705		20915.1	28.3764
13	14	33	4.56634e-07	3954866		20761.7	3716174	179	0.000521714		20729	0.0135307		20729	0.0456464		23899.2	0					20729	0.0432777		20729	0.0257297		20916.5	31.3512
13	15	32	2.06071e-07	3961344		20762.3	3716280	179	4.28873e-07		20730	0.013128		20730	0.0415755		23906.2	0					20730	0.0410552		20730	0.0233451		20917.9	42.6093
13	16	31	8.45419e-08	3967822		20762.6	3778618	182	2.28747e-06		20731	0.0126864		20731	0.0371912		23913.2	44.5637					20731	0.0381178		20731	0.0202403		20919.4	64.85
13	17	30	3.16235e-08	3974300		20763.2	3778724	182	9.2913e-05		20732	0.0122194		20732	0.0326074		23920.2	207.5					20732	0.0357396		20732	0.0177044		20920.8	83.1951
13	18	29	1.08115e-08	3980778		20763.3	3612632	174	1.56384e-05		20733	0.0117396		20733	0.0279303		23927.2	173.36					20733	0.0342796		20733	0.0161006		20922.2	91.9336
13	19	28	3.38496e-09	3987256		20763.8	3778830	182	5.29106e-08		20734	0.0112613		20734	0.0232807		23934.3	21.525					20734	0.0328022		20734	0.0144821		20923.7	70.5534
13	20	27	9.72092e-10	3993734		20764.1	3841168	185	9.62631e-07		20735	0.0107991		20735	0.0187822		23941.3	0					20735	0.030743		20735	0.0122779		20925.1	42.301
13	21	26	2.56376e-10	4000212		20764.6	3841274	185	1.33491e-06		20736	0.0103667		20736	0.0145499		23948.3	0					20736	0.0283554		20736	0.0097441		20926.5	14.9896
13	22	25	6.21517e-11	4006690		20764.7	3675182	177	0.000423351		20737	0.00997628		20737	0.0106876		23955.4	0					20737	0.0257834		20737	0.00702633		20928	0
13	23	24	1.38577e-11	4013168		20765.2	3841380	185	2.18692e-10		20738	0.00964024		20738	0.00729909		23962.4	0					20738	0.0230121		20738	0.00410931		20929.4	0
13	24	23	2.8426e-12	4019646		20765.6	3737626	180	3.61937e-08		20739	0.00936961		20739	0.00447764		23969.4	0					20739	0.0205373		20739	0.00149462		20930.9	0
13	25	22	5.3645e-13	4026124		20765.8	3841486	185	1.69191e-17		20740	0.00917145		20740	0.00228264		23976.5	0					20740	0.0191841		20740	1.68012e-05		20932.3	0
13	26	21	9.31117e-14	4032602		20766.2	3737732	180	0.000471549		20741	0.00905327		20741	0.000777544		23983.5	0					20741	0.0191377		20741	-0.000136825		20938	0
13	27	20	1.48554e-14	4039080		20766.8	3737838	180	1.31961e-06		20742	0.00901911		20742	-3.87744e-06		23990.6	0					20742	0.0197022		20742	0.00032928		20939.5	0
13	28	19	2.17662e-15	4045558		20767	3800176	183	6.05779e-07		20743	0.00907111		20743	-4.36229e-05		23997.6	70.2963					20743	0.0201943		20743	0.000724105		20940.9	0
13	29	18	2.92525e-16	4052036		20767.6	3800282	183	3.16358e-05		20744	0.00920961		20744	0.0006611		24004.7	151.692					20744	0.0204789		20744	0.000911285		20942.4	0
13	30	17	3.60031e-17	4058514		20767.8	3634190	175	4.76038e-05		20745	0.00943128		20745	0.00208201		24011.7	196.686					20745	0.0205574		20745	0.000892341		20943.8	8.08774
13	31	16	4.04998e-18	4064992		20768.1	3800388	183	3.00258e-08		20746	0.00973261		20746	0.00418947		24018.8	154.162					20746	0.0204757		20746	0.000714145		20945.2	42.9288
13	32	15	4.15382e-19	4071470		20768.7	3800494	183	4.21425e-15		20747	0.0101066		20747	0.00692438		24025.9	75.8					20747	0.0205625		20747	0.000709554		20946.7	71.9115
13	33	14	3.87303e-20	4077948		20769.2	3696740	178	0.000553613		20748	0.0105457		20748	0.0102229		24032.9	16.09					20748	0.0210881		20748	0.00115215		20948.1	58.5546
13	34	13	3.27134e-21	4084426		20769.8	3696846	178	6.86643e-06		20749	0.0110386		20749	0.0139895		24040	0					20749	0.0220183		20749	0.00200775		20949.5	37.0721
13	35	12	2.49245e-22	4090904		20770	3759184	181	1.19919e-08		20750	0.0115746		20750	0.0181341		24047.1	0					20750	0.023543		20750	0.00346862		20951	2.50841
13	36	11	1.70424e-23	4097382		20770.6	3759290	181	0.000216962		20751	0.0121407		20751	0.0225472		24054.1	0					20751	0.0264162		20751	0.00629802		20952.2	0
13	37	10	1.03931e-24	4103860		20770.9	3593198	173	2.22933e-07		20752	0.0127228		20752	0.0271081		24061.2	0					20752	0.0308533		20752	0.0107143		20953.7	2.29197
13	38	9	5.61033e-26	4110338		20771.1	3759396	181	1.28691e-06		20753	0.013308		20753	0.031708		24075.4	0					20753	0.0353668		20753	0.0152122		20955.1	23.1413
13	39	8	2.65578e-27	4116816		20771.3	3821734	184	2.23672e-07		20754	0.0138809		20754	0.0362184		24082.5	0					20754	0.0384683		20754	0.0182864		20956.6	34.3163
13	40	7	1.08955e-28	4123294		20771.9	3821840	184	1.42535e-05		20755	0.0144287		20755	0.0405286		24089.6	0					20755	0.0409511		20755	0.0207395		20958	69.6717
13	41	6	3.81581e-30	4129772		20772.3	3655748	176	0.0001007		20756	0.0149375		20756	0.0445225		24096.7	0					20756	0.0438737		20756	0.0236429		20959.4	133.623
13	42	5	1.11818e-31	4136250		20772.4	3821946	184	1.96323e-08		20757	0.0153945		20757	0.0480914		24103.8	0					20757	0.0457691		20757	0.0255121		20960.9	206.591
13	43	4	2.66711e-33	4142728		20773	3822052	184	8.75267e-15		20758	0.01579		20758	0.0511528		24110.9	79.9867					20758	0.0451127		20758	0.0248049		20962.3	239.106
13	44	3	4.97363e-35	4149206		20773.6	3718298	179	0.000355835		20759	0.0161141		20759	0.0536224		24118	195.131					20759	0.0434917		20759	0.0231271		20963.8	205.323
13	45	2	6.80154e-37	4155684		20774.2	3718404	179	1.51821e-05		20760	0.0163593		20760	0.0554361		24125.1	208.737					20760	0.0433877		20760	0.0229898		20965.2	138.741
13	46	1	6.06603e-39	4162162		20774.3	3780742	182	5.32972e-09		20761	0.0165189		20761	0.0565363		24132.2	110.815					20761	0.0447708		20761	0.0243624		20966.6	78.8603
13	47	0	2.64748e-41	4168640		20774.9	3780848	182	0.00012517		20762	0.0165902		20762	0.0569009		24139.3	6.19599					20762	0.0459941		20762	0.0255789		20968.1	38.418
14	0	46	1.47797e-09	3885732		20775.5	3614756	174	1.01177e-06		20763	0.0165715		20763	0.0565132		24146.4	0					20763	0.0469222		20763	0.0265017		20969.5	5.54378
14	1	45	1.3946e-08	3892210		20775.5	3780954	182	1.25391e-06		20764	0.0164637		20764	0.0553803		24153.5	0					20764	0.0488485		20764	0.0284398		20971.1	0
14	2	44	6.43661e-08	3898688		20775.6	3843292	185	4.52125e-08		20765	0.0162696		20765	0.0535252		24160.7	0					20765	0.0511201		20765	0.0307321		20972.6	0
14	3	43	1.93648e-07	3905166		20776.1	3781060	182	1.03763e-12		20766	0.0159948		20766	0.0509933		24167.8	0					20766	0.0511919		20766	0.0308034		20974	0
14	4	42	4.2702e-07	3911644		20776.1	3843398	185	3.37158e-06		20767	0.0156479		20767	0.0478566		24174.9	0					20767	0.0488404		20767	0.0284271		20975.5	0
14	5	41	7.35788e-07	3918122		20776.7	3843504	185	6.12993e-09		20768	0.0152382		20768	0.0441924		24182	0					20768	0.0462393		20768	0.0258023		20976.9	0
14	6	40	1.03136e-06	3924600		20776.7	3677306	177	9.58296e-05		20769	0.0147776		20769	0.0400983		24189.2	0					20769	0.0437628		20769	0.0233071		20978.3	0
14	7	39	1.20892e-06	3931078		20777.3	3843610	185	5.38301e-15		20770	0.0142793		20770	0.0356867		24196.3	0					20770	0.0400148		20770	0.0195287		20979.8	0
14	8	38	1.20892e-06	3937556		20777.3	3677412	177	3.56363e-05		20771	0.0137586		20771	0.0310834		24203.5	11.6468					20771	0.0354264		20771	0.0149028		20981.2	42.9936
14	9	37	1.04704e-06	3944034		20778	3739856	180	0.000268245		20772	0.0132296		20772	0.026407		24210.6	42.148					20772	0.0322631		20772	0.0117209		20982.7	72.1383
14	10	36	7.94678e-07	3950512		20778.6	3739962	180	2.4525e-05		20773	0.012707		20773	0.0217791		24217.8	46.9738					20773	0.0313947		20773	0.0108627		20984.1	41.0639
14	11	35	5.3349e-07	3956990		20778.6	3802300	183	1.32215e-09		20774	0.0122061		20774	0.0173271		24224.9	91.481					20774	0.0311754		20774	0.0106626		20985.5	0.388164
14	12	34	3.19182e-07	3963468		20779.2	3802406	183	3.82703e-05		20775	0.0117408		20775	0.013168		24232.1	144.632					20775	0.0299555		20775	0.00945041		20987	0
14	13	33	1.71238e-07	3969946		20779.8	3802512	183	5.64176e-07		20776	0.0113245		20776	0.00941247		24239.2	148.646					20776	0.0282246		20776	0.00772138		20988.4	0
14	14	32	8.27963e-08	3976424		20779.8	3864850	186	1.33319e-08		20777	0.0109677		20777	0.00614747		24246.4	50.3161					20777	0.0269447		20777	0.00644798		20989.9	51.481
14	15	31	3.62322e-08	3982902		20779.9	3636314	175	1.59493e-06		20778	0.0106809		20778	0.00345918		24253.5	0					20778	0.0255259		20778	0.00503276		20991.3	99.2427
14	16	30	1.44e-08	3989380		20780.3	3864956	186	1.12386e-06		20779	0.0104726		20779	0.00141897		24255.5	0					20779	0.0233901		20779	0.0028903		20992.8	145.702
14	17	29	5.21267e-09	3995858		20780.3	3802618	183	1.51416e-12		20780	0.0103501		20780	8.4646e-05		24262.7	0					20780	0.0215898		20780	0.00108486		20994.2	105.46
14	18	28	1.7227e-09	4002336		20780.9	3865062	186	2.51484e-09		20781	0.0103168		20781	-0.000514639		24269.9	0					20781	0.0209997		20781	0.000500658		20995.6	70.1351
14	19	27	5.20763e-10	4008814		20781.1	3698864	178	9.76725e-05		20782	0.0103766		20782	-0.000349153		24277	0					20782	0.0208258		20782	0.000333957		20997.1	57.1133
14	20	26	1.44211e-10	4015292		20781.5	3865168	186	3.45065e-15		20783	0.0105306		20783	0.000590168		24320.2	0					20783	0.0203656		20783	-0.000126953		20998.5	64.3836
14	21	25	3.66251e-11	4021770		20781.7	3698970	178	0.000126098		20784	0.0107768		20784	0.00228874		24327.4	0					20784	0.0202787		20784	-0.000215141		21000	74.0492
14	22	24	8.53733e-12	4028248		20782	3865274	186	1.50422e-24		20785	0.011112		20785	0.00471873		24334.6	0					20785	0.0210804		20785	0.000590495		21001.4	75.1002
14	23	23	1.82739e-12	4034726		20782.3	3761414	181	0.000107322		20786	0.0115306		20786	0.00783573		24341.8	0					20786	0.0223811		20786	0.00189623		21002.9	61.7208
14	24	22	3.5923e-13	4041204		20782.8	3823858	184	4.62289e-10		20787	0.0120243		20787	0.0115696		24349	15.3584					20787	0.0241479		20787	0.00366934		21004.3	4.27098
14	25	21	6.48456e-14	4047682		20782.9	3761520	181	1.67625e-05		20788	0.0125829		20788	0.0158356		24356.2	41.0315					20788	0.0265195		20788	0.00605054		21005.7	2.62968
14	26	20	1.07437e-14	4054160		20783.4	3823964	184	1.58233e-05		20789	0.0131949		20789	0.0205372		24363.4	86.2788					20789	0.0282819		20789	0.00781213		21007.2	40.4442
14	27	19	1.63246e-15	4060638		20783.5	3761626	181	8.94581e-11		20790	0.0138456		20790	0.0255519		24370.6	129.795					20790	0.0282472		20790	0.00775256		21008.6	36.299
14	28	18	2.27229e-16	4067116		20784	3824070	184	3.12467e-07		20791	0.0145195		20791	0.0307491		24377.9	141.429					20791	0.0282831		20791	0.00776207		21010.1	15.5964
14	29	17	2.89311e-17	4073594		20784.4	3657872	176	2.33105e-06		20792	0.0152017		20792	0.0360034		24385.1	92.7152					20792	0.0318096		20792	0.0113015		21011.5	0
14	30	16	3.36293e-18	4080072		20784.6	3824176	184	1.68887e-12		20793	0.0158738		20793	0.0411615		24392.3	24.413					20793	0.0386579		20793	0.0182005		21013	0
14	31	15	3.56042e-19	4086550		20785	3657978	176	0.000118685		20794	0.0165209		20794	0.0460976		24397.4	0					20794	0.0447501		20794	0.0243334		21014.4	12.5792
14	32	14	3.42348e-20	4093028		20785.5	3720422	179	5.22322e-05		20795	0.0171267		20795	0.0506746		24404.7	0					20795	0.0478742		20795	0.0274625		21015.9	48.4626
14	33	13	2.97925e-21	4099506		20786.1	3720528	179	0.000145889		20796	0.0176772		20796	0.0547758		24411.9	0					20796	0.0498845		20796	0.0294644		21017.3	71.4303
14	34	12	2.33667e-22	4105984		20786.6	3782972	182	5.54302e-05		20797	0.0181592		20797	0.0582888		24419.2	0					20797	0.052023		20797	0.0315961		21018.7	56.4575
14	35	11	1.64337e-23	4112462		20787	3845416	185	8.93038e-11		20798	0.0185629		20798	0.0611327		24440.9	0					20798	0.0530041		20798	0.0325569		21020.2	18.6204
14	36	10	1.03003e-24	4118940		20787.1	3783078	182	1.28943e-05		20799	0.0188795		20799	0.0632327		24448.1	0					20799	0.0529599		20799	0.0324807		21021.6	0
14	37	9	5.71051e-26	4125418		20787.6	3845522	185	3.49337e-06		20800	0.019104		20800	0.0645467		24455.4	0					20800	0.0536674		20800	0.0331658		21023.1	0
14	38	8	2.77434e-27	4131896		20787.7	3783184	182	2.27086e-10		20801	0.0192326		20801	0.0650439		24462.7	0					20801	0.053977		20801	0.0334488		21024.5	0
14	39	7	1.16737e-28	4138374		20788.2	3845628	185	8.62307e-08		20802	0.0192644		20802	0.0647157		24469.9	23.883					20802	0.0510632		20802	0.0304713		21026	0
14	40	6	4.19057e-30	4144852		20788.7	3679430	177	1.72534e-06		20803	0.0192007		20803	0.0635732		24477.2	56.9482					20803	0.0468917		20803	0.0262218		21027.4	0
14	41	5	1.25796e-31	4151330		20788.8	3845734	185	7.45715e-13		20804	0.0190471		20804	0.0616639		24484.5	114.586					20804	0.0470922		20804	0.0263966		21028.9	28.0805
14	42	4	3.07194e-33	4157808		20789.3	3845840	185	1.88661e-21		20805	0.018806		20805	0.059007		24491.7	174.566					20805	0.0520596		20805	0.0313952		21030.3	94.1072
14	43	3	5.86177e-35	4164286		20789.3	3679536	177	0.000307458		20806	0.0184865		20806	0.05568		24499	168.056					20806	0.0553055		20806	0.0346523		21031.8	163.42
14	44	2	8.19829e-37	4170764		20789.8	3741980	180	3.41518e-05		20807	0.018097		20807	0.0517532		24506.3	77.7199					20807	0.052881		20807	0.0321722		21033.2	142.11
14	45	1	7.47422e-39	4177242		20790.4	3742086	180	0.000164592		20808	0.0176503		20808	0.047334		24513.6	3.35465					20808	0.0483652		20808	0.0275761		21034.7	76.8482
14	46	0	3.33299e-41	4183720		20790.8	3804530	183	1.55031e-05		20809	0.0171551		20809	0.0424948		24528.2	0					20809	0.0457549		20809	0.0249075		21036.1	49.5934
15	0	45	3.4865e-10	3907290		20791	3742192	180	6.53069e-09		20810	0.0166266		20810	0.0373635		24535.5	0					20810	0.0439311		20810	0.0230339		21038.2	94.7536
15	1	44	3.2183e-09	3913768		20791.2	3866974	186	2.53644e-11		20811	0.0160792		20811	0.0320606		24542.8	0					20811	0.0412387		20811	0.0202803		21039.6	139.514
15	2	43	1.45236e-08	3920246		20791.4	3804636	183	4.8921e-06		20812	0.0155304		20812	0.0267342		24550	0					20812	0.0390833		20812	0.0180683		21041.1	162.371
15	3	42	4.2702e-08	3926724		20791.8	3867080	186	1.10176e-06		20813	0.0149943		20813	0.021501		24557.3	0					20813	0.0379076		20813	0.0168456		21042.5	138.035
15	4	41	9.19734e-08	3933202		20791.9	3804742	183	1.76732e-10		20814	0.0144892		20814	0.016516		24564.6	0					20814	0.0352108		20814	0.0140811		21044	87.5862
15	5	40	1.54704e-07	3939680		20792.3	3867186	186	3.2218e-08		20815	0.0140321		20815	0.0119211		24572	0					20815	0.0302237		20815	0.00899609		21045.4	44.7244
15	6	39	2.11561e-07	3946158		20792.7	3638544	175	0.00014528		20816	0.0136415		20816	0.00787234		24579.3	0					20816	0.0260191		20816	0.00469914		21046.9	34.6522
15	7	38	2.41784e-07	3952636		20792.9	3867292	186	3.87198e-13		20817	0.0133306		20817	0.00447807		24586.6	20.1626					20817	0.0247497		20817	0.00336779		21047.7	47.3771
15	8	37	2.35585e-07	3959114		20793.1	3700988	178	1.4599e-06		20818	0.0131145		20818	0.00186667		24593.9	65.8327					20818	0.0245096		20818	0.00307293		21049.1	60.4907
15	9	36	1.9867e-07	3965592		20793.5	3867398	186	2.90247e-21		20819	0.0130049		20819	0.000135419		24601.2	115.426					20819	0.0230794		20819	0.00156839		21050.6	55.1693
15	10	35	1.4671e-07	3972070		20793.7	3701094	178	0.000567615		20820	0.0130123		20820	-0.000627638		24608.5	75.5271					20820	0.0214835		20820	-0.000109831		21052	36.0035
15	11	34	9.57547e-08	3978548		20794	3763538	181	1.21998e-05		20821	0.0131412		20821	-0.000386825		24615.9	9.56572					20821	0.0213711		20821	-0.000293623		21053.5	11.8609
15	12	33	5.56523e-08	3985026		20794.6	3763644	181	8.84885e-05		20822	0.0133951		20822	0.000889941		24623.2	112.021					20822	0.0220076		20822	0.000273312		21054.9	0
15	13	32	2.89787e-08	3991504		20795	3826088	184	5.96274e-06		20823	0.0137731		20823	0.00319658		24630.5	153.996					20823	0.0225857		20823	0.000775069		21056.4	0
15	14	31	1.35871e-08	3997982		20795.2	3763750	181	1.17579e-08		20824	0.0142719		20824	0.00650712		24637.9	164.303					20824	0.0244408		20824	0.00256346		21057.8	0
15	15	30	5.76e-09	4004460		20795.5	3826194	184	2.38333e-06		20825	0.014882		20825	0.0107445		24645.2	73.085					20825	0.0280153		20825	0.00608684		21059.3	0
15	16	29	2.21538e-09	4010938		20796.1	3826300	184	1.40479e-10		20826	0.015594		20826	0.0158318		24652.5	0					20826	0.0308053		20826	0.00881253		21063.6	0
15	17	28	7.75217e-10	4017416		20796.7	3826406	184	1.98271e-18		20827	0.0163932		20827	0.0216459		24659.9	0					20827	0.0315211		20827	0.0094364		21065.1	0
15	18	27	2.47363e-10	4023894		20797	3660102	176	0.000410648		20828	0.0172633		20828	0.0280517		24667.2	0					20828	0.032817		20828	0.0106448		21066.5	0
15	19	26	7.21057e-11	4030372		20797.3	3722546	179	6.75615e-07		20829	0.0181852		20829	0.0348913		24674.6	0					20829	0.0364461		20829	0.014212		21068	0
15	20	25	1.92282e-11	4036850		20797.9	3722652	179	0.00045726		20830	0.0191392		20830	0.0419999		24681.9	71.3646					20830	0.0399012		20830	0.0176021		21069.4	28.6414
15	21	24	4.69553e-12	4043328		20798.2	3785096	182	5.748e-06		20831	0.0201035		20831	0.0491939		24689.3	135.096					20831	0.0417836		20831	0.0194005		21070.9	71.9596
15	22	23	1.05075e-12	4049806		20798.5	3722758	179	1.67569e-07		20832	0.021056		20832	0.0562909		24696.7	99.1695					20832	0.0454081		20832	0.0229618		21072.3	109.689
15	23	22	2.15538e-13	4056284		20798.8	3785202	182	5.71772e-05		20833	0.0219761		20833	0.0631184		24704	101.35					20833	0.0522304		20833	0.0297594		21073.8	103.294
15	24	21	4.05285e-14	4062762		20799.1	3847646	185	1.24119e-06		20834	0.0228427		20834	0.0694987		24711.4	182.596					20834	0.0575843		20834	0.0350726		21075.2	88.3414
15	25	20	6.98337e-15	4069240		20799.4	3785308	182	1.5828e-08		20835	0.0236361		20835	0.0752687		24718.8	249.402					20835	0.0587431		20835	0.036143		21076.7	57.4567
15	26	19	1.10191e-15	4075718		20799.7	3847752	185	5.95977e-07		20836	0.0243398		20836	0.0802899		24726.1	289.472					20836	0.0605173		20836	0.0378384		21078.1	7.66225
15	27	18	1.59061e-16	4082196		20800.2	3847858	185	4.98442e-11		20837	0.024938		20837	0.0844303		24733.5	267.749					20837	0.0661067		20837	0.0433968		21080.7	40.1394
15	28	17	2.0975e-17	4088674		20800.5	3619110	174	3.59283e-05		20838	0.0254201		20838	0.0876023		24740.9	142.871					20838	0.0700221		20838	0.0472644		21082.1	90.6781
15	29	16	2.5222e-18	4095152		20800.8	3847964	185	2.15739e-18		20839	0.0257764		20839	0.0897249		24748.3	34.8944					20839	0.067773		20839	0.044898		21083.6	129.07
15	30	15	2.75932e-19	4101630		20801.3	3681660	177	0.000553613		20840	0.0260018		20840	0.0907563		24755.7	0					20840	0.0644236		20840	0.0414216		21085	146.875
15	31	14	2.73878e-20	4108108		20801.6	3744104	180	3.9349e-07		20841	0.0260941		20841	0.0906782		24763.1	0					20841	0.0652923		20841	0.0422168		21086.5	97.0604
[truncated: 69,125 more rows]

## Sheet: Fig5
Fig 5 a VP3-only AAV1											Fig 5 b AAV1											Fig 5 c AAV8_1											Fig 5 d AAV8_2											Fig 5 e AAV5
[truncated: 3,004 more rows]
[truncated: 11 more columns]

[truncated: 1 more sheets: Fig6]
